# Supplementary material for: Identification of Potential Drug Targets in Helicobacter pylori Using In Silico Subtractive Proteomics Approaches and Their Possible Inhibition through Drug Repurposing
Source: Pathogens. 2020 Sep 12;9(9):747. doi: 10.3390/pathogens9090747 (PMC7558524; doi:10.3390/pathogens9090747)
Supplement: Supplementary file 1 [file pathogens-09-00747-s001.zip]

Archive with 5 entries (5 files):
- Table S1 .xlsx
- Table S2 .xlsx
- Table S3 .xlsx
- Table S4 .xlsx
- Table S5 Revised.xlsx
