# Supplementary material for: Identification of Potential Drug Targets in Helicobacter pylori Using In Silico Subtractive Proteomics Approaches and Their Possible Inhibition through Drug Repurposing
Source: Pathogens. 2020 Sep 12;9(9):747. doi: 10.3390/pathogens9090747 (PMC7558524; doi:10.3390/pathogens9090747)
Supplement: Supplementary file 1 [file pathogens-09-00747-s001.zip › Table S1 .xlsx]

## Sheet: Supplementary Table S1
Table S1. Helicobacter pylori strains available at NCBI BLASTp database
#	Strain available
1	Helicobacter pylori (taxid:210)
2	Helicobacter pylori 908 (taxid:869727)
3	Helicobacter pylori 26695 (taxid:85962)
4	Helicobacter pylori ATCC 43504 (taxid:102618)
5	Helicobacter pylori B128 (taxid:544406)
6	Helicobacter pylori J99 (taxid:85963)
7	Helicobacter pylori PMSS1 (taxid:1431450)
8	Helicobacter pylori SS1 (taxid:102617)
9	Helicobacter pylori UM037 (taxid:1321939)
10	Helicobacter pylori UM066 (taxid:1321940)
