# Supplementary material for: Identification of Potential Drug Targets in Helicobacter pylori Using In Silico Subtractive Proteomics Approaches and Their Possible Inhibition through Drug Repurposing
Source: Pathogens. 2020 Sep 12;9(9):747. doi: 10.3390/pathogens9090747 (PMC7558524; doi:10.3390/pathogens9090747)
Supplement: Supplementary file 1 [file pathogens-09-00747-s001.zip › Table S2 .xlsx]

## Sheet: Supplementary Table S2
Table S2. Characteristics of all chokepoint proteins of H. pylori ATCC 43504 strain from BIOCYC database
#	Reactions that are chokepoints	Chokepoint Compound(s)	Protein Name	NCBI ID	Number/side of the repeated reaction	Non-homology to human proteome	Essentiality	Localization	Conservation in Helicobacter pylori (Score)	Non-homology to gut flora (Score)	Druggability	Broad-spectrum (Score)
1	(2R)-2,3-dihydroxy-3-methylbutanoate → 3-methyl-2-oxobutanoate + H2O	(2R)-2,3-dihydroxy-3-methylbutanoate	NA
2	(2R,4S)-2-methyl-2,4-dihydroxydihydrofuran-3-one + H2O → (2R,4S)-2-methyl-2,3,3,4-tetrahydroxytetrahydrofuran	(2R,4S)-2-methyl-2,4-dihydroxydihydrofuran-3-one	NA
3	(2S,4S)-2-methyl-2,4-dihydroxydihydrofuran-3-one + H2O → (2S,4S)-2-methyl-2,3,3,4-tetrahydroxytetrahydrofuran	(2S,4S)-2-methyl-2,4-dihydroxydihydrofuran-3-one	NA
4	(3R)-3-hydroxy-2-oxo-4 phosphooxybutanoate + L-glutamate → 4-phosphooxy-L-threonine + 2-oxoglutarate	4-phosphooxy-L-threonine/ (3R)-3-hydroxy-2-oxo-4 phosphooxybutanoate	NA
5	(7,8-dihydropterin-6-yl)methyl diphosphate + 4-aminobenzoate → 7,8-dihydropteroate + diphosphate	7,8-dihydropteroate/ 4-aminobenzoate/ (7,8-dihydropterin-6-yl)methyl diphosphate	NA
6	(8S)-3',8-cyclo-7,8-dihydroguanosine 5'-triphosphate → cyclic pyranopterin phosphate + diphosphate	(8S)-3',8-cyclo-7,8-dihydroguanosine 5'-triphosphate/ cyclic pyranopterin phosphate	MoaC	EIE29587.1		SS
7	(E)-4-hydroxy-3-methylbut-2-en-1-yl diphosphate + an oxidized flavodoxin + H2O + H+ ← 2-C-methyl-D-erythritol-2,4-cyclodiphosphate + a reduced flavodoxin	2-C-methyl-D-erythritol-2,4-cyclodiphosphate/ (E)-4-hydroxy-3-methylbut-2-en-1-yl diphosphate	Flavodoxin - dependent (E)-4-hydroxy-3-methylbut-2-enyl diphosphate synthase IspG	SQJ04985.1		NSS	Not essential
8	(R)-2,3-dihydroxy-3-methylpentanoate → (S)-3-methyl-2-oxopentanoate + H2O	(S)-3-methyl-2-oxopentanoate/ (R)-2,3-dihydroxy-3-methylpentanoate	NA
9	(S)-2,3,4,5-tetrahydrodipicolinate + NAD(P)+ + H2O ← (2S,4S)-4-hydroxy-2,3,4,5-tetrahydrodipicolinate + NAD(P)H + H+	(2S,4S)-4-hydroxy-2,3,4,5-tetrahydrodipicolinate	4-hydroxy-tetrahydropicolinate reductase DapB	SQJ04525.1		NSS	Essential	Cytoplasmic	>200	80-200	Druggable	>200
10	(S)-4-amino-5-oxopentanoate → 5-aminolevulinate	5-aminolevulinate/ (S)-4-amino-5-oxopentanoate	HemL	EIE28012.1		SS
11	(S)-4-amino-5-oxopentanoate + a tRNAglu + NADP+ ← an L-glutamyl-[tRNAGlu] + NADPH + H+	an L-glutamyl-[tRNAGlu]/ (S)-4-amino-5-oxopentanoate/ a tRNAglu	Glutamyl-tRNA reductase HemA	SQJ10789.1		NSS	Not essential
12	(S)-malate + a menaquinone → oxaloacetate + a menaquinol	(S)-malate	NA
13	1-(3-sn-phosphatidyl)-sn-glycerol 3-phosphate + H2O → an L-1-phosphatidyl-sn-glycerol + phosphate	1-(3-sn-phosphatidyl)-sn-glycerol 3-phosphate/ an L-1-phosphatidyl-sn-glycerol	Phosphatidylglycerophosphatase A PgpA	SQJ05301.1		NSS	Essential	Cytoplasmic membrane
14	1-deoxy-D-xylulose 5-phosphate + 3-amino-1-hydroxyacetone 1-phosphate → pyridoxine 5'-phosphate + phosphate + H+ + 2 H2O	3-amino-1-hydroxyacetone 1-phosphate/ pyridoxine 5'-phosphate	PdxJ	SQJ02203.1		NSS	Not essential
15	2 5-aminolevulinate → porphobilinogen + H+ + 2 H2O	5-aminolevulinate/ porphobilinogen	HemB	SQJ03220.1		SS
16	2 6,7-dimethyl-8-(1-D-ribityl)lumazine + H+ → 5-amino-6-(D-ribitylamino)uracil + riboflavin	riboflavin/ 6,7-dimethyl-8-(1-D-ribityl)lumazine	RibE	SQJ02196.1		NSS	Not essential
17	2 a reduced c-type cytochrome[out] + arsenate[in] + 3 H+[in] ← 2 an oxidized c-type cytochrome[out] + arsenite[in] + H2O[in]	arsenite	NA
18	2 a [biotin carboxyl-carrier protein]-N6-biotinyl-L-lysine → a [biotin carboxyl-carrier-protein dimer]-N6-biotinyl-L-lysine	a [biotin carboxyl-carrier protein]-N6-biotinyl-L-lysine	NA
19	2 D-alanine + ATP → D-alanyl-D-alanine + ADP + phosphate + H+	D-alanine/ D-alanyl-D-alanine	D-alanine--D-alanine ligase Ddl	SQJ05302.1		NSS	Essential	Cytoplasmic	>200	80-200	Druggable	>200
20	2 GTP + bis(molybdenum cofactor) + 2 H+ → bis(guanylyl molybdopterin) cofactor + 2 diphosphate	bis(molybdenum cofactor)	MobA	SQJ05409.1		NSS	Not essential
21	2,5-diamino-6-(5-phospho-D-ribosylamino)pyrimidin-4(3H)-one + H+ + H2O → 5-amino-6-(5-phospho-D-ribosylamino)uracil + ammonium	5-amino-6-(5-phospho-D-ribosylamino)uracil/ 2,5-diamino-6-(5-phospho-D-ribosylamino)pyrimidin-4(3H)-one	Bifunctional diaminohydroxyphosphoribosylaminopyrimidine deaminase/ 5-amino-6-(5-phosphoribosylamino)uracil reductase RibD	EIE28406.1		NSS	Essential	Cytoplasmic	>200	80-200, 50-80, 40-50	Not druggable
22	2-C-methyl-D-erythritol 4-phosphate + CTP + H+ → 4-(cytidine 5'-diphospho)-2-C-methyl-D-erythritol + diphosphate	4-(cytidine 5'-diphospho)-2-C-methyl-D-erythritol/ 2-C-methyl-D-erythritol 4-phosphate	Bifunctional 2-C-methyl-D-erythritol 4-phosphate cytidylyltransferase/ 2-C-methyl-D-erythritol 2,4-cyclodiphosphate synthase/ IspD/F	SQJ09757.1		NSS	Not essential
23	2-dehydro-3-deoxy-D-gluconate 6-phosphate → D-glyceraldehyde 3-phosphate + pyruvate	2-dehydro-3-deoxy-D-gluconate 6-phosphate	Bifunctional 4-hydroxy-2-oxoglutarate aldolase/ 2-dehydro-3-deoxy-phosphogluconate aldolase Eda	SQJ09571.1		NSS	Not essential
24	2-deoxy-D-ribose 5-phosphate → acetaldehyde + D-glyceraldehyde 3-phosphate	2-deoxy-D-ribose 5-phosphate	NA
25	2-iminopropanoate + H2O → pyruvate + ammonium	2-iminopropanoate	NA
26	2-iminosuccinate + glycerone phosphate → quinolinate + phosphate + 2 H2O	2-iminosuccinate/ quinolinate	NadA	SQJ10993.1		NSS	Not essential
27	2-oxoglutarate + N-succinyl-L,L-2,6-diaminopimelate ← L-glutamate + N-succinyl-2-amino-6-ketopimelate	N-succinyl-L,L-2,6-diaminopimelate/ N-succinyl-2-amino-6-ketopimelate	Succinyldiaminopimelate transaminase	SQJ04982.1		SS
28	2-phospho-4-(cytidine 5'-diphospho)-2-C-methyl-D-erythritol → 2-C-methyl-D-erythritol-2,4-cyclodiphosphate + CMP	2-phospho-4-(cytidine 5'-diphospho)-2-C-methyl-D-erythritol/ 2-C-methyl-D-erythritol-2,4-cyclodiphosphate	Bifunctional 2-C-methyl-D-erythritol-4-phosphate cytidylyltransferase/ 2-C-methyl-D-erythritol-2,4-cyclodiphosphate synthase		22 / Consuming
29	3-dehydroquinate → 3-dehydroshikimate + H2O	3-dehydroshikimate/ 3-dehydroquinate	AroQ	CAA67380.1		NSS	Essential	Cytoplasmic	>200	80-200, 50-80	Druggable	Mostly 80-200
30	3-deoxy-D-arabino-heptulopyranuronate 7-phosphate → 3-dehydroquinate + phosphate	3-deoxy-D-arabino-heptulopyranuronate 7-phosphate	3-dehydroquinate synthase AroB	SQJ10531.1		NSS	Not essential
31	3-deoxy-D-manno-octulosonate 8-phosphate + H2O → 3-deoxy-α-D-manno-2-octulosonate + phosphate	3-deoxy-D-manno-octulosonate 8-phosphate	NA
32	4 a reduced c-type cytochrome[out] + oxygen[in] + 8 H+[in] → 4 an oxidized c-type cytochrome[out] + 4 H+[out] + 2 H2O[in]	a reduced c-type cytochrome/ an oxidized c-type cytochrome	CcoN/CcoO	SQJ03184.1		NSS	Not essential
33	4 porphobilinogen + H2O → 4 ammonium + preuroporphyrinogen	porphobilinogen/ preuroporphyrinogen	HemC	SQJ10792.1		SS
34	4-(cytidine 5'-diphospho)-2-C-methyl-D-erythritol + ATP → 2-phospho-4-(cytidine 5'-diphospho)-2-C-methyl-D-erythritol + ADP + H+	4-(cytidine 5'-diphospho)-2-C-methyl-D-erythritol/ 2-phospho-4-(cytidine 5'-diphospho)-2-C-methyl-D-erythritol	4-(cytidine 5'-diphospho)-2-C-methyl-D-erythritol kinase/ IspE	SQJ11796.1		NSS	Not essential
35	4-amino-2-methyl-5-(phosphooxymethyl)pyrimidine + ATP → 4-amino-2-methyl-5-(diphosphooxymethyl)pyrimidine + ADP	4-amino-2-methyl-5-(phosphooxymethyl)pyrimidine/ 4-amino-2-methyl-5-(diphosphooxymethyl)pyrimidine	ThiD	SQJ06047.1		NSS	Not essential
36	4-amino-4-deoxychorismate → 4-aminobenzoate + pyruvate + H+	4-amino-4-deoxychorismate/ 4-aminobenzoate	NA
37	4-methyl-5-(2-phosphooxyethyl)thiazole + 4-amino-2-methyl-5-(diphosphooxymethyl)pyrimidine + H+ → thiamine phosphate + diphosphate	4-methyl-5-(2-phosphooxyethyl)thiazole	thiamine phosphate synthase ThiE	SQJ06045.1		NSS	Not essential
38	4-phospho-D-erythronate + NAD+ → (3R)-3-hydroxy-2-oxo-4 phosphooxybutanoate + NADH + H+	(3R)-3-hydroxy-2-oxo-4 phosphooxybutanoate/ 4-phospho-D-erythronate	NA
39	4-phosphooxy-L-threonine + NAD+ → 3-amino-1-hydroxyacetone 1-phosphate + CO2 + NADH	4-phosphooxy-L-threonine/ 3-amino-1-hydroxyacetone 1-phosphate	4-hydroxythreonine-4-phosphate dehydrogenase PdxA	SQJ02204.1		NSS	Not essential
40	5-amino-6-(5-phospho-D-ribitylamino)uracil + NADP+ ← 5-amino-6-(5-phospho-D-ribosylamino)uracil + NADPH + H+	5-amino-6-(5-phospho-D-ribosylamino)uracil	Bifunctional diaminohydroxyphosphoribosylaminopyrimidine deaminase/ 5-amino-6-(5-phosphoribosylamino)uracil reductase		21 / Consuming
41	5-amino-6-(D-ribitylamino)uracil + 1-deoxy-L-glycero-tetrulose 4-phosphate → 6,7-dimethyl-8-(1-D-ribityl)lumazine + phosphate + H+ + 2 H2O	6,7-dimethyl-8-(1-D-ribityl)lumazine/ 5-amino-6-(D-ribitylamino)uracil/ 1-deoxy-L-glycero-tetrulose 4-phosphate	6,7-dimethyl-8-ribityllumazine synthase RibH	EIE28216.1		NSS	Not essential
42	5-enolpyruvoyl-shikimate 3-phosphate → chorismate + phosphate	5-enolpyruvoyl-shikimate 3-phosphate/ chorismate	Chorismate synthase AroC	SQJ05157.1		NSS	Essential	Cytoplasmic	>200	>200, 80-200
43	6-(hydroxymethyl)-7,8-dihydropterin + ATP → (7,8-dihydropterin-6-yl)methyl diphosphate + AMP + H+	6-(hydroxymethyl)-7,8-dihydropterin/ (7,8-dihydropterin-6-yl)methyl diphosphate	FolK	SQJ09882.1		NSS	Not essential
44	6-amino-6-deoxyfutalosine + H2O → dehypoxanthine futalosine + adenine	6-amino-6-deoxyfutalosine/ dehypoxanthine futalosine	NA
45	6-carboxy-5,6,7,8-tetrahydropterin + H+ → 7-carboxy-7-deazaguanine + ammonium	6-carboxy-5,6,7,8-tetrahydropterin/ 7-carboxy-7-deazaguanine	QueE	SQJ06180.1		NSS	Not essential
46	6-phospho D-glucono-1,5-lactone + H2O → D-gluconate 6-phosphate + H+	6-phospho D-glucono-1,5-lactone/ D-gluconate 6-phosphate	Pgl	EIE28047.1		SS
47	7,8-dihydroneopterin → glycolaldehyde + 6-(hydroxymethyl)-7,8-dihydropterin	7,8-dihydroneopterin	Dihydroneopterin FolB	EIE28411.1		NSS	Essential	Cytoplasmic	>200	NSS	Not druggable
48	7,8-dihydroneopterin 3'-phosphate + H2O → 7,8-dihydroneopterin + phosphate	7,8-dihydroneopterin/ 7,8-dihydroneopterin 3'-phosphate	NA
49	7-carboxy-7-deazaguanine + ammonium + ATP → preQ0 + ADP + phosphate + H+ + H2O	preQ0/ 7-carboxy-7-deazaguanine	QueC	SQJ05045.1		NSS	Not essential
50	a (3R)-3-hydroxyacyl-[acyl-carrier protein] → a trans-2-enoyl-[acyl-carrier protein] + H2O	a (3R)-3-hydroxyacyl-[acyl-carrier protein]/ a trans-2-enoyl-[acyl-carrier protein]	FabZ	EIE30265.1		NSS	Not essential
51	a (3R)-3-hydroxyacyl-[acyl-carrier protein] + NADP+ ← a 3-oxoacyl-[acp] + NADPH + H+	a 3-oxoacyl-[acp]/ a (3R)-3-hydroxyacyl-[acyl-carrier protein]	NA
52	a (3R)-3-hydroxybutanoyl-[acp] → a (2E)-but-2-enoyl-[acp] + H2O	a (3R)-3-hydroxybutanoyl-[acp]	FabZ		50 / Consuming
53	a (3R)-3-hydroxybutanoyl-[acp] + NADP+ ← an acetoacetyl-[acp] + NADPH + H+	a (3R)-3-hydroxybutanoyl-[acp]/ an acetoacetyl-[acp]	NA
54	a (3R)-3-hydroxydecanoyl-[acp] + NADP+ ← a 3-oxodecanoyl-[acp] + NADPH + H+	a 3-oxodecanoyl-[acp]/ a (3R)-3-hydroxydecanoyl-[acp]	NA
55	a (3R)-3-hydroxydodecanoyl-[acp] + NADP+ ← a 3-oxododecanoyl-[acp] + NADPH + H+	a 3-oxododecanoyl-[acp]/ a (3R)-3-hydroxydodecanoyl-[acp]	NA
56	a (3R)-3-hydroxydodecanoyl-[acp] + UDP-3-O-(3-hydroxydecanoyl)-α-D-glucosamine → UDP-2-N-[(3R)-3-hydroxydodecanoyl]-3-O-[(3R)-3-hydroxydecanoyl]-α-D-glucosamine + acyl-carrier protein + H+	UDP-3-O-(3-hydroxydecanoyl)-α-D-glucosamine/ UDP-2-N-[(3R)-3-hydroxydodecanoyl]-3-O-[(3R)-3-hydroxydecanoyl]-α-D-glucosamine	LpxD	EIE30379.1		NSS	Essential	Cytoplasmic	>200	>200, 80-200, 50-80, 40-50
57	a (3R)-3-hydroxyglutaryl-[acp] methyl ester → a (2E)-enoylglutaryl-[acp] methyl ester + H2O	a (2E)-enoylglutaryl-[acp] methyl ester/ a (3R)-3-hydroxyglutaryl-[acp] methyl ester	NA
58	a (3R)-3-hydroxyglutaryl-[acp] methyl ester + NADP+ ← a 3-oxoglutaryl-[acp] methyl ester + NADPH + H+	a (3R)-3-hydroxyglutaryl-[acp] methyl ester/a 3-oxoglutaryl-[acp] methyl ester	NA
59	a (3R)-3-hydroxyhexadecanoyl-[acp] → a (2E)-hexadec-2-enoyl-[acp] + H2O	a (3R)-3-hydroxyhexadecanoyl-[acp]	FabZ		50 / Consuming
60	a (3R)-3-hydroxyhexadecanoyl-[acp] + NADP+ ← a 3-oxohexadecanoyl-[acp] + NADPH + H+	a 3-oxohexadecanoyl-[acp]/ a (3R)-3-hydroxyhexadecanoyl-[acp]	NA
61	a (3R)-3-hydroxyhexanoyl-[acp] → a (2E)-hex-2-enoyl-[acp] + H2O	a (3R)-3-hydroxyhexanoyl-[acp]	FabZ		50 / Consuming
62	a (3R)-3-hydroxyhexanoyl-[acp] + NADP+ ← a 3-oxohexanoyl-[acp] + NADPH + H+	a (3R)-3-hydroxyhexanoyl-[acp]/ a 3-oxohexanoyl-[acp]	NA
63	a (3R)-3-hydroxyoctadecanoyl-[acp] → a (2E)-octadec-2-enoyl-[acp] + H2O	a (2E)-octadec-2-enoyl-[acp]/ a (3R)-3-hydroxyoctadecanoyl-[acp]	FabZ		50 / Consuming
64	a (3R)-3-hydroxyoctadecanoyl-[acp] + NADP+ ← a 3-oxooctadecanoyl-[acp] + NADPH + H+	a (3R)-3-hydroxyoctadecanoyl-[acp]/ a 3-oxooctadecanoyl-[acp]	NA
65	a (3R)-3-hydroxyoctanoyl-[acp] → a (2E)-oct-2-enoyl-[acp] + H2O	a (3R)-3-hydroxyoctanoyl-[acp]	FabZ		50 / Consuming
66	a (3R)-3-hydroxyoctanoyl-[acp] + NADP+ ← a 3-oxooctanoyl-[acp] + NADPH + H+	a 3-oxooctanoyl-[acp]/ a (3R)-3-hydroxyoctanoyl-[acp]	NA
67	a (3R)-3-hydroxypimeloyl-[acp] methyl ester → a (2E)-enoylpimeloyl-[acp] methyl ester + H2O	a (3R)-3-hydroxypimeloyl-[acp] methyl ester/ a (2E)-enoylpimeloyl-[acp] methyl ester	NA
68	a (3R)-3-hydroxypimeloyl-[acp] methyl ester + NADP+ ← a 3-oxopimeloyl-[acp] methyl ester + NADPH + H+	a (3R)-3-hydroxypimeloyl-[acp] methyl ester/ a 3-oxopimeloyl-[acp] methyl ester	NA
69	a (3R)-3-hydroxytetradecanoyl-[acp] + NADP+ ← a 3-oxotetradecanoyl-[acp] + NADPH + H+	a 3-oxotetradecanoyl-[acp]/ a (3R)-3-hydroxytetradecanoyl-[acp]	NA
70	a (3R)-3-hydroxytetradecanoyl-[acp] + UDP-3-O-(3-hydroxymyristoyl)-α-D-glucosamine → UDP-2-N,3-O-bis[(3R)-3-hydroxytetradecanoyl]-α-D-glucosamine + acyl-carrier protein + H+	UDP-3-O-(3-hydroxymyristoyl)-α-D-glucosamine/ UDP-2-N,3-O-bis[(3R)-3-hydroxytetradecanoyl]-α-D-glucosamine	LpxD		56 / Consuming
71	a (3R,11Z)-3-hydroxyoctadec-11-enoyl-[acp] → a (2E,11Z)-octadeca-2,11-dienoyl-[acp] + H2O	a (3R,11Z)-3-hydroxyoctadec-11-enoyl-[acp]/ a (2E,11Z)-octadeca-2,11-dienoyl-[acp]	FabZ		50 / Consuming
72	a (3R,11Z)-3-hydroxyoctadec-11-enoyl-[acp] + NADP+ ← an (11Z)-3-oxooctadec-11-enoyl-[acp] + NADPH + H+	a (3R,11Z)-3-hydroxyoctadec-11-enoyl-[acp]/ an (11Z)-3-oxooctadec-11-enoyl-[acp]	NA
73	a (3R,5Z)-3-hydroxy-tetradec-5-enoyl-[acp] → a (2E,5Z)-tetradeca-2,5-dienoyl-[acp] + H2O	a (2E,5Z)-tetradeca-2,5-dienoyl-[acp]/ a (3R,5Z)-3-hydroxy-tetradec-5-enoyl-[acp]	NA
74	a (3R,5Z)-3-hydroxy-tetradec-5-enoyl-[acp] + NADP+ → a (5Z)-3-oxo-tetradec-5-enoyl-[acp] + NADPH + H+	a (5Z)-3-oxo-tetradec-5-enoyl-[acp]/ a (3R,5Z)-3-hydroxy-tetradec-5-enoyl-[acp]	NA
75	a (3R,5Z)-3-hydroxydodec-5-enoyl-[acp] → a (2E,5Z)-dodeca-3,5-dienoyl-[acp] + H2O	a (3R,5Z)-3-hydroxydodec-5-enoyl-[acp]/ a (2E,5Z)-dodeca-3,5-dienoyl-[acp]	NA
76	a (3R,5Z)-3-hydroxydodec-5-enoyl-[acp] + NADP+ ← a (5Z)-3-oxododec-5-enoyl-[acp] + NADPH + H+	a (3R,5Z)-3-hydroxydodec-5-enoyl-[acp]/ a (5Z)-3-oxododec-5-enoyl-[acp]	NA
77	a (3R,7Z)-3-hydroxy-hexadec-7-enoyl-[acp] → a (2E,7Z)-hexadeca-2,7-dienoyl-[acp] + H2O	a (3R,7Z)-3-hydroxy-hexadec-7-enoyl-[acp]/ a (2E,7Z)-hexadeca-2,7-dienoyl-[acp]	NA
78	a (3R,7Z)-3-hydroxy-hexadec-7-enoyl-[acp] + NADP+ ← a (7Z)-3-oxo-hexadec-7-enoyl-[acp] + NADPH + H+	a (7Z)-3-oxo-hexadec-7-enoyl-[acp]/ a (3R,7Z)-3-hydroxy-hexadec-7-enoyl-[acp]	NA
79	a (3R,7Z)-3-hydroxytetradec-7-enoyl-[acp] → a (2E,7Z)-tetradeca-2,7-dienoyl-[acp] + H2O	a (2E,7Z)-tetradeca-2,7-dienoyl-[acp]/ a (3R,7Z)-3-hydroxytetradec-7-enoyl-[acp]	NA
80	a (3R,7Z)-3-hydroxytetradec-7-enoyl-[acp] + NADP+ ← a (7Z)-3-oxotetradec-7-enoyl-[acp] + NADPH + H+	a (3R,7Z)-3-hydroxytetradec-7-enoyl-[acp]/ a (7Z)-3-oxotetradec-7-enoyl-[acp]	NA
81	a (3R,9Z)-3-hydroxy-octadec-9-enoyl-[acp] → a (2E,9Z)-octadeca-2,9-dienoyl-[acp] + H2O	a (2E,9Z)-octadeca-2,9-dienoyl-[acp]/ a (3R,9Z)-3-hydroxy-octadec-9-enoyl-[acp]	NA
82	a (3R,9Z)-3-hydroxy-octadec-9-enoyl-[acp] + NADP+ ← a (9Z)-3-oxo-octadec-9-enoyl-[acp] + NADPH + H+	a (9Z)-3-oxo-octadec-9-enoyl-[acp]/ a (3R,9Z)-3-hydroxy-octadec-9-enoyl-[acp]	NA
83	a (3R,9Z)-3-hydroxyhexadec-9-enoyl-[acp] → a (2E,9Z)-hexadeca-2,9-dienoyl-[acp] + H2O	a (3R,9Z)-3-hydroxyhexadec-9-enoyl-[acp]/ a (2E,9Z)-hexadeca-2,9-dienoyl-[acp]	NA
84	a (3R,9Z)-3-hydroxyhexadec-9-enoyl-[acp] + NADP+ ← a (9Z)-3-oxohexadec-9-enoyl-[acp] + NADPH + H+	a (9Z)-3-oxohexadec-9-enoyl-[acp]/ a (3R,9Z)-3-hydroxyhexadec-9-enoyl-[acp]	NA
85	a (3Z)-dodec-3-enoyl-[acp] + a malonyl-[acp] + H+ → a (5Z)-3-oxo-tetradec-5-enoyl-[acp] + acyl-carrier protein + CO2	a (5Z)-3-oxo-tetradec-5-enoyl-[acp]/ a (3Z)-dodec-3-enoyl-[acp]	Beta-ketoacyl-ACP synthase II	SQJ04864.1		SS
86	a (5Z)-dodec-5-enoyl-[acp] + a malonyl-[acp] + H+ → a (7Z)-3-oxotetradec-7-enoyl-[acp] + acyl-carrier protein + CO2	a (5Z)-dodec-5-enoyl-[acp]/ a (7Z)-3-oxotetradec-7-enoyl-[acp]	Beta-ketoacyl-ACP synthase II		85 / Consuming
87	a (5Z)-dodec-5-enoyl-[acp] + NAD+ ← a (2E,5Z)-dodeca-3,5-dienoyl-[acp] + NADH + H+	a (5Z)-dodec-5-enoyl-[acp]/ a (2E,5Z)-dodeca-3,5-dienoyl-[acp]	Enoyl ACP reductase FabI	SQJ03320.1		NSS	Not essential
88	a (5Z)-tetradec-5-enoyl-[acp] + a malonyl-[acp] + H+ → a (7Z)-3-oxo-hexadec-7-enoyl-[acp] + acyl-carrier protein + CO2	a (7Z)-3-oxo-hexadec-7-enoyl-[acp]/ a (5Z)-tetradec-5-enoyl-[acp]	Beta-ketoacyl-ACP synthase II		85 / Consuming
89	a (5Z)-tetradec-5-enoyl-[acp] + NAD+ ← a (2E,5Z)-tetradeca-2,5-dienoyl-[acp] + NADH + H+	a (5Z)-tetradec-5-enoyl-[acp]/ a (2E,5Z)-tetradeca-2,5-dienoyl-[acp]	Enoyl ACP reductase		87 / Consuming
90	a (7Z)-hexadec-7-enoyl-[acp] + a malonyl-[acp] + H+ → a (9Z)-3-oxo-octadec-9-enoyl-[acp] + acyl-carrier protein + CO2	a (9Z)-3-oxo-octadec-9-enoyl-[acp]/ a (7Z)-hexadec-7-enoyl-[acp]	Beta-ketoacyl-ACP synthase II		85 / Consuming
91	a (7Z)-hexadec-7-enoyl-[acp] + NAD+ ← a (2E,7Z)-hexadeca-2,7-dienoyl-[acp] + NADH + H+	a (7Z)-hexadec-7-enoyl-[acp]/ a (2E,7Z)-hexadeca-2,7-dienoyl-[acp]	Enoyl ACP reductase		87 / Consuming
92	a (7Z)-tetradec-7-enoyl-[acp] + a malonyl-[acp] + H+ → a (9Z)-3-oxohexadec-9-enoyl-[acp] + acyl-carrier protein + CO2	a (9Z)-3-oxohexadec-9-enoyl-[acp]/ a (7Z)-tetradec-7-enoyl-[acp]	Beta-ketoacyl-ACP synthase II		85 / Consuming
93	a (7Z)-tetradec-7-enoyl-[acp] + NAD+ ← a (2E,7Z)-tetradeca-2,7-dienoyl-[acp] + NADH + H+	a (2E,7Z)-tetradeca-2,7-dienoyl-[acp]/ a (7Z)-tetradec-7-enoyl-[acp]	Enoyl ACP reductase		87 / Consuming
94	a 3-sn-phosphatidyl-L-serine + H+ → an L-1-phosphatidylethanolamine + CO2	a 3-sn-phosphatidyl-L-serine	Phosphatidylserine decarboxylase Psd	EIE30248.1		SS
95	a 5-hydroxyuridine34 in tRNA + S-adenosyl-S-carboxymethyl-L-homocysteine → a 5-(carboxymethoxy)uridine34 in tRNA + S-adenosyl-L-homocysteine + H+	a 5-(carboxymethoxy)uridine34 in tRNA/ S-adenosyl-S-carboxymethyl-L-homocysteine	NA
96	a carboxy-adenylated [small subunit of molybdopterin synthase] + an [L-cysteine desulfurase]-S-sulfanyl-L-cysteine + a reduced unknown two electron carrier → a thiocarboxylated [small subunit of molybdopterin synthase] + an [L-cysteine desulfurase]-L-cysteine + AMP + an oxidized unknown electron carrier + H+	a carboxy-adenylated [small subunit of molybdopterin synthase]/ a thiocarboxylated [small subunit of molybdopterin synthase]	NA
97	a cis-vaccenoyl-[acp] + NAD+ ← a (2E,11Z)-octadeca-2,11-dienoyl-[acp] + NADH + H+	a cis-vaccenoyl-[acp]/ a (2E,11Z)-octadeca-2,11-dienoyl-[acp]	Enoyl ACP reductase		87 / Consuming
98	a glutaryl-[acp] methyl ester + a malonyl-[acp] + H+ → a 3-oxopimeloyl-[acp] methyl ester + CO2 + acyl-carrier protein	a glutaryl-[acp] methyl ester/ a 3-oxopimeloyl-[acp] methyl ester	Beta-ketoacyl-ACP synthase II		85 / Consuming
99	a glutaryl-[acp] methyl ester + NAD+ ← a (2E)-enoylglutaryl-[acp] methyl ester + NADH + H+	a glutaryl-[acp] methyl ester/ a (2E)-enoylglutaryl-[acp] methyl ester	Enoyl ACP reductase		87 / Consuming
100	a guanine34 in tRNA + preQ1 → a 7-aminomethyl-7-deazaguanosine34 in tRNA + guanine	a 7-aminomethyl-7-deazaguanosine34 in tRNA/ preQ1	Tgt	SQJ10535.1		SS
101	a lipoprotein signal peptide + n H2O → n+1 a peptide	a lipoprotein signal peptide	NA
102	a malonyl-[acp] methyl ester + a malonyl-[acp] + H+ → a 3-oxoglutaryl-[acp] methyl ester + CO2 + acyl-carrier protein	a malonyl-[acp] methyl ester/ a 3-oxoglutaryl-[acp] methyl ester	Beta-ketoacyl-ACP synthase II		85 / Consuming
103	a myristoyl-[acp] + α-Kdo-(2->4)-α-Kdo-(2->6)-(lauroyl)-lipid IVA (E. coli) → α-D-Kdo-(2→4)-α-D-Kdo-(2→6)-lipid A (E. coli) + acyl-carrier protein	α-Kdo-(2->4)-α-Kdo-(2->6)-(lauroyl)-lipid IVA (E. coli)/ α-D-Kdo-(2→4)-α-D-Kdo-(2→6)-lipid A (E. coli)	NA
104	a palmitoleoyl-[acp] + NAD+ ← a (2E,9Z)-hexadeca-2,9-dienoyl-[acp] + NADH + H+	a palmitoleoyl-[acp]/ a (2E,9Z)-hexadeca-2,9-dienoyl-[acp]	Enoyl ACP reductase		87 / Consuming
105	a pimeloyl-[acp] + L-alanine + H+ → 8-amino-7-oxononanoate + CO2 + acyl-carrier protein	a pimeloyl-[acp]	NA
106	a pimeloyl-[acp] methyl ester + H2O → a pimeloyl-[acp] + methanol + H+	a pimeloyl-[acp] methyl ester/ a pimeloyl-[acp]/ methanol	NA
107	a pimeloyl-[acp] methyl ester + NAD+ ← a (2E)-enoylpimeloyl-[acp] methyl ester + NADH + H+	a pimeloyl-[acp] methyl ester/ a (2E)-enoylpimeloyl-[acp] methyl ester	Enoyl ACP reductase		87 / Consuming
108	a queuosine34 in tRNA + an oxidized unknown electron carrier + H2O ← an epoxyqueuosine34 in tRNA + a reduced unknown two electron carrier	an epoxyqueuosine34 in tRNA	QueH	EIE29711.1		NSS	Not essential
109	a reduced thioredoxin + NADP+ ← an oxidized thioredoxin + NADPH + H+	an oxidized thioredoxin/ a reduced thioredoxin	TrxB	SQJ05990.1		SS
110	a ribonucleoside 5'-monophosphate + H2O → a ribonucleoside + phosphate	a ribonucleoside 5'-monophosphate	Bifunctional metallophosphatase/ 5'-nucelotidase SurE	SQJ06175.1		SS
111	a small subunit of molybdopterin synthase + ATP + H+ → a carboxy-adenylated [small subunit of molybdopterin synthase] + diphosphate	a carboxy-adenylated [small subunit of molybdopterin synthase]/ a small subunit of molybdopterin synthase	NA
112	a stearoyl-[acp] + NAD+ → a (2E)-octadec-2-enoyl-[acp] + NADH + H+	a (2E)-octadec-2-enoyl-[acp]	Enoyl ACP reductase		87 / Consuming
113	a tRNAglu + L-glutamate + ATP → an L-glutamyl-[tRNAGlu] + AMP + diphosphate	an L-glutamyl-[tRNAGlu]/ a tRNAglu	NA
114	a tRNAIle + L-isoleucine + ATP → an L-isoleucyl-[tRNAIle] + AMP + diphosphate	L-isoleucine	Isoleucine--tRNA ligase IleS	SQJ11775.1		SS
115	a tRNAThr + L-threonine + ATP → an L-threonyl-[tRNAThr] + AMP + diphosphate	L-threonine	Threonine--tRNA ligase ThrS	SQJ02924.1		SS
116	a tRNAVal + L-valine + ATP → an L-valyl-[tRNAVal] + AMP + diphosphate	L-valine	ValS	SQJ04375.1		SS
117	a [biotin carboxyl-carrier-protein dimer]-N6-biotinyl-L-lysine + hydrogencarbonate + ATP → a [carboxyl-carrier protein dimer]-N6-carboxybiotinyl-L-lysine + ADP + phosphate + H+	a [carboxyl-carrier protein dimer]-N6-carboxybiotinyl-L-lysine/ a [biotin carboxyl-carrier-protein dimer]-N6-biotinyl-L-lysine	Acetyl-CoA carboxylase biotin carboxylase subunit AccC	SQJ09552.1		SS
118	a [DNA ligase]-L-lysine + NAD+ → a [DNA ligase]-N6-(5'-adenylyl)-L-lysine + β-nicotinamide D-ribonucleotide + 2 H+	a [DNA ligase]-N6-(5'-adenylyl)-L-lysine/ a [DNA ligase]-L-lysine	LigA	EIE27940.1		SS
119	a [DNA ligase]-N6-(5'-adenylyl)-L-lysine + a 5'-phospho-[DNA] + 2 H+ → an adenosine-5'-diphospho-5'-[DNA] + a [DNA ligase]-L-lysine	a [DNA ligase]-N6-(5'-adenylyl)-L-lysine/ a [DNA ligase]-L-lysine/ an adenosine-5'-diphospho-5'-[DNA]	LigA		118 / Consuming
120	a [prolipoprotein]-L-cysteine + an L-1-phosphatidyl-sn-glycerol → a [prolipoprotein]-S-1,2-diacyl-sn-glyceryl-L-cysteine + sn-glycerol 1-phosphate + H+	an L-1-phosphatidyl-sn-glycerol/ a [prolipoprotein]-S-1,2-diacyl-sn-glyceryl-L-cysteine	Prolipoprotein diacylglyceryl transferase Lgt	SQJ07302.1		NSS	Not essential
121	a [prolipoprotein]-S-1,2-diacyl-sn-glyceryl-L-cysteine + H2O → an (S-diacyl-sn-glyceryl)-L-cysteinyl-[apolipoprotein] + a lipoprotein signal peptide	a lipoprotein signal peptide/ a [prolipoprotein]-S-1,2-diacyl-sn-glyceryl-L-cysteine	Lipoprotein signal peptidase IspA	SQJ06174.1		NSS	Essential	Cytoplasmic	>200	80-200	Druggable	>200
122	acetate + ATP + coenzyme A → acetyl-CoA + AMP + diphosphate	acetate	Acs	SQJ09923.1		SS
123	acetone + CO2 + ATP + 2 H2O → acetoacetate + AMP + 2 phosphate + 3 H+	acetone	Acetone carboxylase (Acetone carboxylase subunit alpha) (Acetone carboxylase subunit gamma)	SQJ05256.1		NSS	Not essential
124	adenylo-succinate → fumarate + AMP	adenylo-succinate	Adenylosuccinate lyase PurB	SQJ09587.1		SS
125	ADP-D-glycero-β-D-manno-heptose → ADP-L-glycero-β-D-manno-heptose	ADP-D-glycero-β-D-manno-heptose/ ADP-L-glycero-β-D-manno-heptose	RfaD	SQJ06062.1		SS
126	ADP-L-glycero-β-D-manno-heptose + galactosyl-(glucosyl)3-(heptosyl)3-Kdo2-lipid A-bisphosphate → core oligosaccharide-lipid A (E. coli K-12 core type) (no GlcNAc) + ADP + H+	galactosyl-(glucosyl)3-(heptosyl)3-Kdo2-lipid A-bisphosphate/ core oligosaccharide-lipid A (E. coli K-12 core type) (no GlcNAc)	NA
127	all-trans-hexaprenyl diphosphate + 1,4-dihydroxy-6-naphthoate + H+ → CO2 + demethylmenaquinol-6 + diphosphate	demethylmenaquinol-6/ 1,4-dihydroxy-6-naphthoate	NA
128	α-D-Kdo-(2→4)-α-D-Kdo-(2→6)-lipid A (E. coli) + ADP-L-glycero-β-D-manno-heptose → heptosyl-Kdo2-lipid A + ADP + H+	α-D-Kdo-(2→4)-α-D-Kdo-(2→6)-lipid A (E. coli)/ heptosyl-Kdo2-lipid A	WaaC	SQJ10539.1		NSS	Essential	Cytoplasmic membrane
129	α-D-mannose 1-phosphate + GTP + H+ → GDP-α-D-mannose + diphosphate	GDP-α-D-mannose/ α-D-mannose 1-phosphate	NA
130	aminomethylpyrimidine + H2O → 4-amino-2-methyl-5-pyrimidinemethanol + ammonium	aminomethylpyrimidine	TenA	SQJ04163.1		NSS	Not essential
131	an acyl-CoA + 1-arachidinoyl-sn-glycerol 3-phosphate → a 1-arachidonoyl-2-acyl-sn-glycerol 3-phosphate + coenzyme A	1-arachidinoyl-sn-glycerol 3-phosphate	1-acylglycerol-3-phosphate O-acyltransferase PlsC	SQJ10985.1		SS
132	an adenosine-5'-diphospho-5'-[DNA] + a [DNA]-3'-hydroxyl → DNAn + AMP + H+	an adenosine-5'-diphospho-5'-[DNA]	LigA		118 / Consuming
133	an L-asparaginyl-[tRNAAsn] + H2O → L-asparagine + tRNAAsn + H+	tRNAAsn/ L-asparagine/ an L-asparaginyl-[tRNAAsn]	Aminoacyl-tRNA hydrolase Pth	SQJ01757.1		SS
134	an oleoyl-[acp] + NAD+ ← a (2E,9Z)-octadeca-2,9-dienoyl-[acp] + NADH + H+	a (2E,9Z)-octadeca-2,9-dienoyl-[acp]	Enoyl ACP reductase		87 / Consuming
135	ATP + 4-amino-2-methyl-5-pyrimidinemethanol → ADP + 4-amino-2-methyl-5-(phosphooxymethyl)pyrimidine + H+	4-amino-2-methyl-5-(phosphooxymethyl)pyrimidine/ 4-amino-2-methyl-5-pyrimidinemethanol	ThiD		35 / Consuming	NSS	Not essential
136	ATP + 5-(2-hydroxyethyl)-4-methylthiazole → ADP + 4-methyl-5-(2-phosphooxyethyl)thiazole + H+	5-(2-hydroxyethyl)-4-methylthiazole/ 4-methyl-5-(2-phosphooxyethyl)thiazole	ThiM	EIE30669.1		NSS	Not essential
137	ATP + dTMP → ADP + dTDP	dTMP/ dTDP	dTMP kinase Tmk	EIE28433.1		NSS	Not essential
138	ATP + FMN + H+ → FAD + diphosphate	FMN	Bifunctional riboflavin kinase/ FAD synthetase RibC/RibF	SQJ10129.1		NSS	Essential	Cytoplasmic	>200	80-200, 50-80	Druggable	>200
139	β-alanine + (R)-pantoate + ATP → (R)-pantothenate + AMP + diphosphate + H+	(R)-pantothenate/ (R)-pantoate	PanC	EIE28220.1		NSS	Essential	Cytoplasmic	>200	>200, 80-200
140	β-nicotinamide D-ribonucleotide + H2O → 1-(β-D ribofuranosyl)nicotinamide + phosphate	β-nicotinamide D-ribonucleotide	Bifunctional metallophosphatase/ 5'-nucelotidase		110 / Consuming
141	β-nicotinate D-ribonucleotide + CO2 + diphosphate ← 5-phospho-α-D-ribose 1-diphosphate + quinolinate + 2 H+	quinolinate/ β-nicotinate D-ribonucleotide	NA
142	CTP + a 1-acyl-2-arachidonoyl-sn-glycerol 3-phosphate + H+ → a CDP-1-acyl-2-arachidonoyl-glycerol + diphosphate	a 1-acyl-2-arachidonoyl-sn-glycerol 3-phosphate	phosphatidate cytidylyltransferase	SQJ03350.1		SS
143	CTP + a 2,3,4-saturated 1,2-diacyl-sn-glycerol 3-phosphate + H+ → a CDP-2,3,4-saturated-diacylglycerol + diphosphate	a 2,3,4-saturated 1,2-diacyl-sn-glycerol 3-phosphate	phosphatidate cytidylyltransferase		142 / Consuming
144	cyclic dehypoxanthine futalosine → 1,4-dihydroxy-6-naphthoate + an unknown compound	cyclic dehypoxanthine futalosine	NA
145	cyclic pyranopterin phosphate + 2 a thiocarboxylated [small subunit of molybdopterin synthase] + H2O → 2 a small subunit of molybdopterin synthase + molybdopterin + 4 H+	cyclic pyranopterin phosphate/ molybdopterin/ a thiocarboxylated [small subunit of molybdopterin synthase]/ a small subunit of molybdopterin synthase	NA
146	D-gluconate 6-phosphate → 2-dehydro-3-deoxy-D-gluconate 6-phosphate + H2O	D-gluconate 6-phosphate/ 2-dehydro-3-deoxy-D-gluconate 6-phosphate	Edd	SQJ09572.1		NSS	Not essential
147	D-glycero-β-D-manno-heptose 1,7-bisphosphate + H2O → D-glycero-β-D-manno-heptose 1-phosphate + phosphate	D-glycero-β-D-manno-heptose 1,7-bisphosphate/ D-glycero-β-D-manno-heptose 1-phosphate	GmhB	SQJ06063.1		NSS	Essential	Cytoplasmic	>200	80-200, 50-80	Not druggable
148	D-glycero-β-D-manno-heptose 1-phosphate + ATP + H+ → ADP-D-glycero-β-D-manno-heptose + diphosphate	ADP-D-glycero-β-D-manno-heptose/ D-glycero-β-D-manno-heptose 1-phosphate	NA
149	D-glycero-D-manno-heptose 7-phosphate + ATP → D-glycero-β-D-manno-heptose 1,7-bisphosphate + ADP + H+	D-glycero-D-manno-heptose 7-phosphate/ D-glycero-β-D-manno-heptose 1,7-bisphosphate	RfaE1	SQJ06060.1		SS
150	dATP + 2 hydroxyl radical → 2-hydroxy-dATP + H2O	dATP	NA
151	dGTP + 2 hydroxyl radical → 8-oxo-dGTP + H2O	dGTP	NA
152	di-trans,octa-cis-undecaprenyl diphosphate + H2O → di-trans,octa-cis-undecaprenyl phosphate + phosphate + H+	di-trans,octa-cis-undecaprenyl phosphate/ di-trans,octa-cis-undecaprenyl diphosphate	NA
153	dTDP + ATP → dTTP + ADP	dTDP	nucleoside-diphosphate kinase Ndk	SQJ03326.1		SS
154	dUDP + ATP → dUTP + ADP	dUDP/ dUTP	nucleoside-diphosphate kinase		153 / Consuming
155	dUMP + a 5,10-methylenetetrahydrofolate + NADPH + H+ → dTMP + a tetrahydrofolate + NADP+	dTMP/ dUMP	FAD-dependent thymidyate synthase ThyX	EIE28368.1		NSS	Not essential
156	dUTP + H2O → dUMP + diphosphate + H+	dUMP/ dUTP	dUTP diphosphatase Dut	EIE28666.1		SS
157	GDP-4-dehydro-6-deoxy-β-L-galactose + NADPH + H+ → GDP-β-L-fucose + NADP+	GDP-4-dehydro-6-deoxy-β-L-galactose	GDP L-fucose-synthase NolK	SQJ02320.1		SS
158	GDP-α-D-mannose → GDP-4-dehydro-α-D-rhamnose + H2O	GDP-α-D-mannose	GDP-mannose 4,6-dehydratase Gmd	EIE28179.1		SS
159	glucosyl-(heptosyl)2-Kdo2-lipid A + ATP → glucosyl-(heptosyl)2-Kdo2-lipid A-phosphate + ADP + H+	glucosyl-(heptosyl)2-Kdo2-lipid A-phosphate/ glucosyl-(heptosyl)2-Kdo2-lipid A	NA
160	glucosyl-(heptosyl)2-Kdo2-lipid A-phosphate + ADP-L-glycero-β-D-manno-heptose → glucosyl-(heptosyl)3-Kdo2-lipid A-phosphate + ADP + H+	glucosyl-(heptosyl)3-Kdo2-lipid A-phosphate/ glucosyl-(heptosyl)2-Kdo2-lipid A-phosphate	NA
161	glucosyl-(heptosyl)3-Kdo2-lipid A-phosphate + ATP → glucosyl-(heptosyl)3-Kdo2-lipid A-bisphosphate + ADP + H+	glucosyl-(heptosyl)3-Kdo2-lipid A-bisphosphate/ glucosyl-(heptosyl)3-Kdo2-lipid A-phosphate	NA
162	heptosyl-Kdo2-lipid A + ADP-L-glycero-β-D-manno-heptose → (heptosyl)2-Kdo2-lipid A + ADP + H+	(heptosyl)2-Kdo2-lipid A/ heptosyl-Kdo2-lipid A	WaaF	SQJ10539.1		NSS	Not essential
163	L,L-diaminopimelate → meso-diaminopimelate	L,L-diaminopimelate/ meso-diaminopimelate	Diaminopimelate epimerase DapF	SQJ04872.1		NSS	Not essential
164	L-alanine + UDP-N-acetyl-α-D-muramate + ATP → UDP-N-acetyl-α-D-muramoyl-L-alanine + ADP + phosphate + H+	UDP-N-acetyl-α-D-muramoyl-L-alanine/ UDP-N-acetyl-α-D-muramate	UDP-N-acetylmuramate—L-alanine ligase MurC	SQJ04976.1		NSS	Not essential
165	L-arginino-succinate → L-arginine + fumarate	L-arginino-succinate/ L-arginine	NA
166	L-aspartate + L-citrulline + ATP → L-arginino-succinate + AMP + diphosphate + H+	L-citrulline/ L-arginino-succinate	NA
167	L-cysteine + an [L-cysteine desulfurase]-L-cysteine → L-alanine + an [L-cysteine desulfurase]-S-sulfanyl-L-cysteine	an [L-cysteine desulfurase]-L-cysteine/ an [L-cysteine desulfurase]-S-sulfanyl-L-cysteine	NA
168	L-glutamate + 7,8-dihydropteroate + ATP → ADP + 7,8-dihydrofolate monoglutamate + phosphate + H+	7,8-dihydropteroate	Bifunctional folylpolyglutamate synthase/ dihydrofolate synthase FolC	SQJ01995.1		SS
169	L-homoserine + ATP → O-phospho-L-homoserine + ADP + H+	L-homoserine/ O-phospho-L-homoserine	Homoserine kinase ThrB	EIE29126.1		NSS	Not essential
170	L-isoleucine + 2-oxoglutarate ← L-glutamate + (S)-3-methyl-2-oxopentanoate	L-isoleucine/ (S)-3-methyl-2-oxopentanoate	IlvE	SQJ01877.1		SS
171	L-lysine + a tRNALys + ATP → an L-lysyl-[tRNALys] + AMP + diphosphate	L-lysine	LysS	SQJ03261.1		SS
172	L-ornithine + carbamoyl phosphate → L-citrulline + phosphate + H+	L-citrulline/ L-ornithine	NA
173	L-serine + indole → L-tryptophan + H2O	indole	TrpB	SQJ04139.1		NSS	Not essential
174	laurate + ATP + coenzyme A → lauroyl-CoA + AMP + diphosphate	laurate	NA
175	lipid A disaccharide (E. coli) + ATP → lipid IVA (E. coli) + ADP + H+	lipid A disaccharide (E. coli)	tetraacyldisaccharide 4'-kinase LpxK	SQJ10339.1		NSS	Not essential
176	lipid A disaccharide (P. putida) + ATP → lipid IVA (P. putida) + ADP + H+	lipid A disaccharide (P. putida)	tetraacyldisaccharide 4'-kinase		175 / Consuming
177	lipid X (E. coli) + UDP-2-N,3-O-bis[(3R)-3-hydroxytetradecanoyl]-α-D-glucosamine → lipid A disaccharide (E. coli) + UDP + H+	lipid X (E. coli)/ lipid A disaccharide (E. coli)	Lipid-A-disaccharide synthase LpxB	EIE28668.1		NSS	Not essential
178	lipid X (P. putida) + UDP-2-N-[(3R)-3-hydroxydodecanoyl]-3-O-[(3R)-3-hydroxydecanoyl]-α-D-glucosamine → lipid A disaccharide (P. putida) + UDP + H+	lipid X (P. putida)/ lipid A disaccharide (P. putida)	Lipid-A-disaccharide synthase		177 / Consuming
179	molybdopterin adenine dinucleotide + molybdate + H+ → AMP + MoO2-molybdopterin cofactor + H2O	molybdopterin adenine dinucleotide/ MoO2-molybdopterin cofactor	MoeA	SQJ03234.1		SS
180	N-(5-phosphoribosyl)-anthranilate → 1-(2-carboxyphenylamino)-1-deoxy-D-ribulose 5-phosphate	1-(2-carboxyphenylamino)-1-deoxy-D-ribulose 5-phosphate/ N-(5-phosphoribosyl)-anthranilate	TrpF	EIE29334.1		NSS	Not essential
181	N-(5-phosphoribosyl)-anthranilate + diphosphate ← anthranilate + 5-phospho-α-D-ribose 1-diphosphate	N-(5-phosphoribosyl)-anthranilate/ anthranilate	TrpD	SQJ04147.1		NSS	Not essential
182	N-succinyl-L,L-2,6-diaminopimelate + H2O → L,L-diaminopimelate + succinate	N-succinyl-L,L-2,6-diaminopimelate/ L,L-diaminopimelate	succinyl-diaminopimelate desuccinylase DapE	SQJ03345.1		SS
183	O-phospho-L-serine + H2O → L-serine + phosphate	O-phospho-L-serine	SerB	SQJ05108.1		SS
184	palmitate + ATP + coenzyme A → palmitoyl-CoA + AMP + diphosphate	palmitate	NA
185	phosphoenolpyruvate + 2,4-diacetamido-2,4,6-trideoxy-β-L-altropyranose + H2O → pseudaminate + phosphate	2,4-diacetamido-2,4,6-trideoxy-β-L-altropyranose/ pseudaminate	PseI	SQJ03248.1		SS
186	preQ1 + 2 NADP+ ← preQ0 + 2 NADPH + 3 H+	preQ0/ preQ1	QueF	EIE29980.1		NSS	Essential	Cytoplasmic	>200	80-200, 50-80, 40-50	Not druggable
187	pseudaminate + CTP → CMP-pseudaminate + diphosphate	pseudaminate	PseF	SQJ10342.1		SS
188	putrescine + S-adenosyl 3-(methylsulfanyl)propylamine → spermidine + S-methyl-5'-thioadenosine + H+	S-methyl-5'-thioadenosine/ S-adenosyl 3-(methylsulfanyl)propylamine	SpeE	SQJ06029.1		SS
189	pyridoxine 5'-phosphate + oxygen → hydrogen peroxide + pyridoxal 5'-phosphate	pyridoxine 5'-phosphate	NA
190	riboflavin + ATP → ADP + FMN + H+	FMN/ riboflavin	Bifunctional riboflavin kinase/ FAD synthetase		138 / Consuming
191	roseoflavin 5'-phosphate + ATP + H+ → roseoflavin adenine dinucleotide + diphosphate	roseoflavin 5'-phosphate	Bifunctional riboflavin kinase/ FAD synthetase		138 / Consuming
192	S-adenosyl-L-homocysteine + H2O → S-ribosyl-L-homocysteine + adenine	S-adenosyl-L-homocysteine/ S-ribosyl-L-homocysteine	5'-methylthioadenosine/adenosylhomocysteine nucleosidase MtnN	SQJ02863.1		NSS	Not essential
193	S-adenosyl-L-methionine + 3-[(1-carboxyvinyl)oxy]benzoate + H2O → 6-amino-6-deoxyfutalosine + L-methionine + hydrogencarbonate + H+	3-[(1-carboxyvinyl)oxy]benzoate/ 6-amino-6-deoxyfutalosine	MqnE	SQJ05116.1		NSS	Not essential
194	S-adenosyl-L-methionine + a 5-(carboxymethoxy)uridine34 in tRNA → S-adenosyl-L-homocysteine + a 5-(methoxycarbonylmethoxy)uridine34 in tRNA	a 5-(carboxymethoxy)uridine34 in tRNA	NA
195	S-adenosyl-L-methionine + a 7-aminomethyl-7-deazaguanosine34 in tRNA → an epoxyqueuosine34 in tRNA + adenine + L-methionine + H+	a 7-aminomethyl-7-deazaguanosine34 in tRNA/ an epoxyqueuosine34 in tRNA	QueA	SQJ10069.1		NSS	Not essential
196	S-adenosyl-L-methionine + dehypoxanthine futalosine → cyclic dehypoxanthine futalosine + L-methionine + 5'-deoxyadenosine + H+	dehypoxanthine futalosine/ cyclic dehypoxanthine futalosine	NA
197	S-adenosyl-L-methionine + demethylmenaquinol-6 → S-adenosyl-L-homocysteine + menaquinol-6 + H+	demethylmenaquinol-6	UbiE	SQJ01805.1		SS
198	S-adenosyl-L-methionine + demethylmenaquinol-7 → S-adenosyl-L-homocysteine + menaquinol-7 + H+	demethylmenaquinol-7	UbiE		197 / Consuming
199	S-methyl-5'-thioadenosine + H2O → 5-(methylsulfanyl)-α-D-ribose + adenine	S-methyl-5'-thioadenosine	5'-methylthioadenosine/adenosylhomocysteine nucleosidase		192 / Consuming
200	S-ribosyl-L-homocysteine → L-homocysteine + autoinducer 2	S-ribosyl-L-homocysteine/ autoinducer 2	S-ribosylhomocysteine lyase LuxS	SQJ02895.1		NSS	Not essential
201	selenophosphate + an L-seryl-[tRNAsec] → an L-selenocysteinyl-[tRNAsec] + phosphate	an L-seryl-[tRNAsec]/ selenophosphate	L-seryl-tRNASec selenium transferase SelA	SQJ01711.1		NSS	Not essential
202	shikimate + ATP → shikimate 3-phosphate + ADP + H+	shikimate/ shikimate 3-phosphate	Shikimate kinase AroK	SQJ03213.1		NSS	Essential	Cytoplasmic	>200	80-200, 50-8	Not druggable
203	shikimate + NADP+ ← 3-dehydroshikimate + NADPH + H+	3-dehydroshikimate/ shikimate	NA
204	shikimate 3-phosphate + phosphoenolpyruvate → 5-enolpyruvoyl-shikimate 3-phosphate + phosphate	5-enolpyruvoyl-shikimate 3-phosphate/ shikimate 3-phosphate	AroA	SQJ09211.1		NSS	Not essential
205	stearate + ATP + coenzyme A → stearoyl-CoA + AMP + diphosphate	stearate	NA
206	UDP-2,4-diacetamido-2,4,6-trideoxy-β-L-altropyranose + H2O → 2,4-diacetamido-2,4,6-trideoxy-β-L-altropyranose + UDP + H+	UDP-2,4-diacetamido-2,4,6-trideoxy-β-L-altropyranose/ 2,4-diacetamido-2,4,6-trideoxy-β-L-altropyranose	NA
207	UDP-3-O-[(3R)-3-hydroxydecanoyl]-N-acetyl-α-D-glucosamine + H2O → UDP-3-O-(3-hydroxydecanoyl)-α-D-glucosamine + acetate	UDP-3-O-(3-hydroxydecanoyl)-α-D-glucosamine/ UDP-3-O-[(3R)-3-hydroxydecanoyl]-N-acetyl-α-D-glucosamine	NA
208	UDP-3-O-[(3R)-3-hydroxymyristoyl]-N-acetyl-α-D-glucosamine + H2O → UDP-3-O-(3-hydroxymyristoyl)-α-D-glucosamine + acetate	UDP-3-O-(3-hydroxymyristoyl)-α-D-glucosamine/ UDP-3-O-[(3R)-3-hydroxymyristoyl]-N-acetyl-α-D-glucosamine	LpxC	SQJ10012.1		NSS	Essential	Cytoplasmic	>200	>200, 80-200
209	UDP-α-D-galactose + glucosyl-(heptosyl)3-Kdo2-lipid A-bisphosphate → galactosyl-glucosyl-(heptosyl)3-Kdo2-lipid A-bisphosphate + UDP + H+	galactosyl-glucosyl-(heptosyl)3-Kdo2-lipid A-bisphosphate/ glucosyl-(heptosyl)3-Kdo2-lipid A-bisphosphate	NA
210	UDP-α-D-glucose + (heptosyl)2-Kdo2-lipid A → glucosyl-(heptosyl)2-Kdo2-lipid A + UDP + H+	glucosyl-(heptosyl)2-Kdo2-lipid A/ (heptosyl)2-Kdo2-lipid A	NA
211	UDP-α-D-glucose + galactosyl-(glucosyl)2-(heptosyl)3-Kdo2-lipid A-bisphosphate → galactosyl-(glucosyl)3-(heptosyl)3-Kdo2-lipid A-bisphosphate + UDP + H+	galactosyl-(glucosyl)3-(heptosyl)3-Kdo2-lipid A-bisphosphate/ galactosyl-(glucosyl)2-(heptosyl)3-Kdo2-lipid A-bisphosphate	NA
212	UDP-α-D-glucose + galactosyl-glucosyl-(heptosyl)3-Kdo2-lipid A-bisphosphate → galactosyl-(glucosyl)2-(heptosyl)3-Kdo2-lipid A-bisphosphate + UDP + H+	galactosyl-(glucosyl)2-(heptosyl)3-Kdo2-lipid A-bisphosphate/ galactosyl-glucosyl-(heptosyl)3-Kdo2-lipid A-bisphosphate	NA
213	UDP-N-acetyl-α-D-glucosamine + core oligosaccharide-lipid A (E. coli K-12 core type) (no GlcNAc) → core oligosaccharide-lipid A (E. coli K-12 core type) + UDP + H+	core oligosaccharide-lipid A (E. coli K-12 core type) (no GlcNAc)	NA
214	UDP-N-acetyl-α-D-muramate + NADP+ ← UDP-N-acetyl-α-D-glucosamine-enolpyruvate + NADPH + H+	UDP-N-acetyl-α-D-glucosamine-enolpyruvate/ UDP-N-acetyl-α-D-muramate	UDP-N-acetylmuramate dehydrogenase MurB	SQJ11771.1		NSS	Not essential
215	UDP-N-acetyl-α-D-muramoyl-L-alanine + D-glutamate + ATP → UDP-N-acetyl-α-D-muramoyl-L-alanyl-D-glutamate + ADP + phosphate + H+	D-glutamate/ UDP-N-acetyl-α-D-muramoyl-L-alanine/ UDP-N-acetyl-α-D-muramoyl-L-alanyl-D-glutamate	UDP-N-acetylmuramoyl-L-alanine-D-glutamate ligase MurD	SQJ04497.1		NSS	Not essential
216	UDP-N-acetyl-α-D-muramoyl-L-alanyl-D-glutamate + meso-diaminopimelate + ATP → UDP-N-acetyl-α-D-muramoyl-L-alanyl-γ-D-glutamyl-meso-2,6-diaminopimelate + ADP + phosphate + H+	UDP-N-acetyl-α-D-muramoyl-L-alanyl-D-glutamate/ UDP-N-acetyl-α-D-muramoyl-L-alanyl-γ-D-glutamyl-meso-2,6-diaminopimelate	UDP-N-acetylmuramoyl-L-alanyl-D-glutamate--2,6-diaminopimelate ligase MurE	SQJ01762.1		NSS	Not essential
217	UDP-N-acetyl-α-D-muramoyl-L-alanyl-γ-D-glutamyl-meso-2,6-diaminopimelate + D-alanyl-D-alanine + ATP → UDP-N-acetyl-α-D-muramoyl-L-alanyl-γ-D-glutamyl-meso-2,6-diaminopimeloyl-D-alanyl-D-alanine + ADP + phosphate + H+	UDP-N-acetyl-α-D-muramoyl-L-alanyl-γ-D-glutamyl-meso-2,6-diaminopimeloyl-D-alanyl-D-alanine/ UDP-N-acetyl-α-D-muramoyl-L-alanyl-γ-D-glutamyl-meso-2,6-diaminopimelate	UDP-N-acetylmuramoyl-tripeptide-D-alanyl-D-alanine ligase MurF	SQJ05304.1		NSS	Essential	Cytoplasmic membrane
218	UDP-N-acetyl-α-D-muramoyl-L-alanyl-γ-D-glutamyl-meso-2,6-diaminopimeloyl-D-alanyl-D-alanine + di-trans,octa-cis-undecaprenyl phosphate → undecaprenyldiphospho-N-acetylmuramoyl-L-alanyl-γ-D-glutamyl-meso-2,6-diaminopimeloyl-D-alanyl-D-alanine + UMP	di-trans,octa-cis-undecaprenyl phosphate/ undecaprenyldiphospho-N-acetylmuramoyl-L-alanyl-γ-D-glutamyl-meso-2,6-diaminopimeloyl-D-alanyl-D-alanine/ UDP-N-acetyl-α-D-muramoyl-L-alanyl-γ-D-glutamyl-meso-2,6-diaminopimeloyl-D-alanyl-D-alanine	NA
219	undecaprenyldiphospho-N-acetylmuramoyl-L-alanyl-γ-D-glutamyl-meso-2,6-diaminopimeloyl-D-alanyl-D-alanine + UDP-N-acetyl-α-D-glucosamine → ditrans,octacis-undecaprenyldiphospho-[(N-acetyl-β-D-glucosaminyl)-(1,4)-]-N-acetyl-α-D-muramoyl-L-alanyl-γ-D-glutamyl-meso-2,6-diaminopimeloyl-D-alanyl-D-alanine + UDP + H+	undecaprenyldiphospho-N-acetylmuramoyl-L-alanyl-γ-D-glutamyl-meso-2,6-diaminopimeloyl-D-alanyl-D-alanine	MurG	SQJ04371.1		NSS	Not essential
220	uroporphyrinogen-I + 4 H+ → coproporphyrinogen I + 4 CO2	uroporphyrinogen-I	uroporphyrinogen decarboxylase HemE	SQJ04917.1		SS
221	uroporphyrinogen-III + 4 H+ → coproporphyrinogen III + 4 CO2	uroporphyrinogen-III/ coproporphyrinogen III	uroporphyrinogen decarboxylase		220 / Consuming
222	UTP + N-acetyl-α-D-glucosamine 1-phosphate + H+ → UDP-N-acetyl-α-D-glucosamine + diphosphate	N-acetyl-α-D-glucosamine 1-phosphate	GlmU	SQJ05223.1		NSS	Not essential
1	(1S,2R)-1-C-(indol-3-yl)glycerol 3-phosphate → indole + D-glyceraldehyde 3-phosphate	indole	TrpB		173 / Consuming
2	(2E,6E)-farnesyl diphosphate + 3 isopentenyl diphosphate → all-trans-hexaprenyl diphosphate + 3 diphosphate	all-trans-hexaprenyl diphosphate	NA
3	(2E,6E)-farnesyl diphosphate + 8 isopentenyl diphosphate → di-trans,octa-cis-undecaprenyl diphosphate + 8 diphosphate	di-trans,octa-cis-undecaprenyl diphosphate	Di-trans,poly-cis-undecaprenyl-diphosphate synthase	SQJ04254.1		SS
4	(2R)-2,3-dihydroxy-3-methylbutanoate + NADP+ ← (S)-2-acetolactate + NADPH + H+	(2R)-2,3-dihydroxy-3-methylbutanoate	IlvC	SQJ10336.1		NSS	Not essential
5	(3R)-3-hydroxy-2-oxo-4 phosphooxybutanoate + L-glutamate → 4-phosphooxy-L-threonine + 2-oxoglutarate	4-phosphooxy-L-threonine/ (3R)-3-hydroxy-2-oxo-4 phosphooxybutanoate	NA
6	(7,8-dihydropterin-6-yl)methyl diphosphate + 4-aminobenzoate → 7,8-dihydropteroate + diphosphate	7,8-dihydropteroate/ 4-aminobenzoate/ (7,8-dihydropterin-6-yl)methyl diphosphate	NA
7	(8S)-3',8-cyclo-7,8-dihydroguanosine 5'-triphosphate → cyclic pyranopterin phosphate + diphosphate	(8S)-3',8-cyclo-7,8-dihydroguanosine 5'-triphosphate/ cyclic pyranopterin phosphate	MoaC		6 / Consuming
8	(E)-4-hydroxy-3-methylbut-2-en-1-yl diphosphate + an oxidized flavodoxin + H2O + H+ ← 2-C-methyl-D-erythritol-2,4-cyclodiphosphate + a reduced flavodoxin	2-C-methyl-D-erythritol-2,4-cyclodiphosphate/ (E)-4-hydroxy-3-methylbut-2-en-1-yl diphosphate	Flavodoxin dependent (E)-4-hydroxy-3-methylbut-2-enyl-diphosphate synthase		7 / Consuming
9	(R)-2,3-dihydroxy-3-methylpentanoate → (S)-3-methyl-2-oxopentanoate + H2O	(S)-3-methyl-2-oxopentanoate/ (R)-2,3-dihydroxy-3-methylpentanoate	NA
10	(R)-pantoate + NADP+ ← 2-dehydropantoate + NADPH + H+	(R)-pantoate	NA
11	(S)-2,3,4,5-tetrahydrodipicolinate + succinyl-CoA + H2O → N-succinyl-2-amino-6-ketopimelate + coenzyme A	N-succinyl-2-amino-6-ketopimelate	2,3,4,5-tetrahydropyridine-2,6-dicarboxylate N-succinyltransferase DapD	SQJ04988.1		NSS	Not essential
12	(S)-4-amino-5-oxopentanoate → 5-aminolevulinate	5-aminolevulinate/ (S)-4-amino-5-oxopentanoate	HemL		10 / Consuming	NSS	Not essential
13	(S)-4-amino-5-oxopentanoate + a tRNAglu + NADP+ ← an L-glutamyl-[tRNAGlu] + NADPH + H+	an L-glutamyl-[tRNAGlu]/ (S)-4-amino-5-oxopentanoate/ a tRNAglu	Glutamyl-tRNA reductase		11 / Consuming
14	(S)-malate ← fumarate + H2O	(S)-malate	FumC	SQJ03778.1		SS
15	1-(3-sn-phosphatidyl)-sn-glycerol 3-phosphate + H2O → an L-1-phosphatidyl-sn-glycerol + phosphate	1-(3-sn-phosphatidyl)-sn-glycerol 3-phosphate/ an L-1-phosphatidyl-sn-glycerol	Phosphatidylglycerophosphatase A		13 / Consuming
16	1-deoxy-D-xylulose 5-phosphate + 3-amino-1-hydroxyacetone 1-phosphate → pyridoxine 5'-phosphate + phosphate + H+ + 2 H2O	3-amino-1-hydroxyacetone 1-phosphate/ pyridoxine 5'-phosphate	PdxJ		14 / Consuming	NSS	Not essential
17	2 5-aminolevulinate → porphobilinogen + H+ + 2 H2O	5-aminolevulinate/ porphobilinogen	HemB		15 / Consuming
18	2 6,7-dimethyl-8-(1-D-ribityl)lumazine + H+ → 5-amino-6-(D-ribitylamino)uracil + riboflavin	riboflavin/ 6,7-dimethyl-8-(1-D-ribityl)lumazine	RibE		16 / Consuming
19	2 D-alanine + ATP → D-alanyl-D-alanine + ADP + phosphate + H+	D-alanine/ D-alanyl-D-alanine	D-alanine--D-alanine ligase Ddl		19 / Consuming
20	2 pyruvate + H+ → (S)-2-acetolactate + CO2	(S)-2-acetolactate	Acetolactate synthase IlvH	SQJ05273.1		NSS	Not essential
21	2,5-diamino-6-(5-phospho-D-ribosylamino)pyrimidin-4(3H)-one + H+ + H2O → 5-amino-6-(5-phospho-D-ribosylamino)uracil + ammonium	5-amino-6-(5-phospho-D-ribosylamino)uracil/ 2,5-diamino-6-(5-phospho-D-ribosylamino)pyrimidin-4(3H)-one	Bifunctional diaminohydroxyphosphoribosylaminopyrimidine deaminase/ 5-amino-6-(5-phosphoribosylamino)uracil reductase		21 / Consuming
22	2-aminoprop-2-enoate → 2-iminopropanoate	2-iminopropanoate	NA
23	2-C-methyl-D-erythritol 4-phosphate + CTP + H+ → 4-(cytidine 5'-diphospho)-2-C-methyl-D-erythritol + diphosphate	4-(cytidine 5'-diphospho)-2-C-methyl-D-erythritol/ 2-C-methyl-D-erythritol 4-phosphate	Bifunctional 2-C-methyl-D-erythritol 4-phosphate cytidylyltransferase/ 2-C-methyl-D-erythritol 2,4-cyclodiphosphate synthase		22 / Consuming
24	2-C-methyl-D-erythritol 4-phosphate + NADP+ ← 1-deoxy-D-xylulose 5-phosphate + NADPH + H+	2-C-methyl-D-erythritol 4-phosphate	1-deoxy-D-xylulose-5-phosphate reductoisomerase Dxr	SQJ04988.1		NSS	Not essential
25	2-deoxy-α-D-ribose 1-phosphate → 2-deoxy-D-ribose 5-phosphate	2-deoxy-D-ribose 5-phosphate	Phosphopentomutase DeoB	EIE28749.1		NSS	Not essential
26	2-iminosuccinate + glycerone phosphate → quinolinate + phosphate + 2 H2O	2-iminosuccinate/ quinolinate	NadA		26 / Consuming
27	2-oxoglutarate + N-succinyl-L,L-2,6-diaminopimelate ← L-glutamate + N-succinyl-2-amino-6-ketopimelate	N-succinyl-L,L-2,6-diaminopimelate/ N-succinyl-2-amino-6-ketopimelate	Succinyldiaminopimelate transaminase		27 / Consuming
28	2-phospho-4-(cytidine 5'-diphospho)-2-C-methyl-D-erythritol → 2-C-methyl-D-erythritol-2,4-cyclodiphosphate + CMP	2-phospho-4-(cytidine 5'-diphospho)-2-C-methyl-D-erythritol/ 2-C-methyl-D-erythritol-2,4-cyclodiphosphate	Bifunctional 2-C-methyl-D-erythritol 4-phosphate cytidylyltransferase/ 2-C-methyl-D-erythritol 2,4-cyclodiphosphate synthase		22 / Consuming
29	3-dehydroquinate → 3-dehydroshikimate + H2O	3-dehydroshikimate/ 3-dehydroquinate	AroQ		29 / Consuming
30	3-deoxy-D-arabino-heptulosonate 7-phosphate → 3-deoxy-D-arabino-heptulopyranuronate 7-phosphate	3-deoxy-D-arabino-heptulopyranuronate 7-phosphate	3-dehydroquinate synthase		30 / Consuming
31	4 a reduced c-type cytochrome[out] + oxygen[in] + 8 H+[in] → 4 an oxidized c-type cytochrome[out] + 4 H+[out] + 2 H2O[in]	a reduced c-type cytochrome/ an oxidized c-type cytochrome	CcoN/CcoO		32 / Consuming
32	4 porphobilinogen + H2O → 4 ammonium + preuroporphyrinogen	porphobilinogen/ preuroporphyrinogen	HemC		33 / Consuming
33	4-(cytidine 5'-diphospho)-2-C-methyl-D-erythritol + ATP → 2-phospho-4-(cytidine 5'-diphospho)-2-C-methyl-D-erythritol + ADP + H+	4-(cytidine 5'-diphospho)-2-C-methyl-D-erythritol/ 2-phospho-4-(cytidine 5'-diphospho)-2-C-methyl-D-erythritol	4-(cytidine 5'-diphospho)-2-C-methyl-D-erythritol kinase		34 / Consuming
34	4-amino-2-methyl-5-(phosphooxymethyl)pyrimidine + ATP → 4-amino-2-methyl-5-(diphosphooxymethyl)pyrimidine + ADP	4-amino-2-methyl-5-(phosphooxymethyl)pyrimidine/ 4-amino-2-methyl-5-(diphosphooxymethyl)pyrimidine	ThiD		35 / Consuming
35	4-amino-4-deoxychorismate → 4-aminobenzoate + pyruvate + H+	4-amino-4-deoxychorismate/ 4-aminobenzoate	NA
36	4-phospho-D-erythronate + NAD+ → (3R)-3-hydroxy-2-oxo-4 phosphooxybutanoate + NADH + H+	(3R)-3-hydroxy-2-oxo-4 phosphooxybutanoate/ 4-phospho-D-erythronate	NA
37	4-phosphooxy-L-threonine + NAD+ → 3-amino-1-hydroxyacetone 1-phosphate + CO2 + NADH	4-phosphooxy-L-threonine/ 3-amino-1-hydroxyacetone 1-phosphate	4-hydroxythreonine-4-phosphate dehydrogenase		39 / Consuming
38	5-amino-6-(D-ribitylamino)uracil + 1-deoxy-L-glycero-tetrulose 4-phosphate → 6,7-dimethyl-8-(1-D-ribityl)lumazine + phosphate + H+ + 2 H2O	6,7-dimethyl-8-(1-D-ribityl)lumazine/ 5-amino-6-(D-ribitylamino)uracil/ 1-deoxy-L-glycero-tetrulose 4-phosphate	6,7-dimethyl-8-ribityllumazine synthase		41 / Consuming
39	5-enolpyruvoyl-shikimate 3-phosphate → chorismate + phosphate	5-enolpyruvoyl-shikimate 3-phosphate/ chorismate	Chorismate synthase		42 / Consuming
40	6-(hydroxymethyl)-7,8-dihydropterin + ATP → (7,8-dihydropterin-6-yl)methyl diphosphate + AMP + H+	6-(hydroxymethyl)-7,8-dihydropterin/ (7,8-dihydropterin-6-yl)methyl diphosphate	FolK		43 / Consuming
41	6-amino-6-deoxyfutalosine + H2O → dehypoxanthine futalosine + adenine	6-amino-6-deoxyfutalosine/ dehypoxanthine futalosine	NA
42	6-carboxy-5,6,7,8-tetrahydropterin + H+ → 7-carboxy-7-deazaguanine + ammonium	6-carboxy-5,6,7,8-tetrahydropterin/ 7-carboxy-7-deazaguanine	QueE		45 / Consuming	NSS	Not essential
43	6-phospho D-glucono-1,5-lactone + H2O → D-gluconate 6-phosphate + H+	6-phospho D-glucono-1,5-lactone/ D-gluconate 6-phosphate	Pgl		46 / Consuming
44	7,8-dihydroneopterin 3'-phosphate + H2O → 7,8-dihydroneopterin + phosphate	7,8-dihydroneopterin/ 7,8-dihydroneopterin 3'-phosphate	NA
45	7,8-dihydroneopterin 3'-triphosphate + H2O → 6-carboxy-5,6,7,8-tetrahydropterin + acetaldehyde + triphosphate + 2 H+	6-carboxy-5,6,7,8-tetrahydropterin	NA
46	7,8-dihydroneopterin 3'-triphosphate + H2O → 7,8-dihydroneopterin 3'-phosphate + diphosphate + H+	7,8-dihydroneopterin 3'-phosphate	NA
47	7-carboxy-7-deazaguanine + ammonium + ATP → preQ0 + ADP + phosphate + H+ + H2O	preQ0/ 7-carboxy-7-deazaguanine	QueC		49 / Consuming
48	a (2E)-dodec-2-enoyl-[acp] → a (3Z)-dodec-3-enoyl-[acp]	a (3Z)-dodec-3-enoyl-[acp]	FabX	EIE29833.1		NSS	Essential	Cytoplasmic	>200	>200, 80-200, 50-80
49	a (3R)-3-hydroxyacyl-[acyl-carrier protein] → a trans-2-enoyl-[acyl-carrier protein] + H2O	a (3R)-3-hydroxyacyl-[acyl-carrier protein]/ a trans-2-enoyl-[acyl-carrier protein]	FabZ		50 / Consuming
50	a (3R)-3-hydroxyacyl-[acyl-carrier protein] + NADP+ ← a 3-oxoacyl-[acp] + NADPH + H+	a 3-oxoacyl-[acp]/ a (3R)-3-hydroxyacyl-[acyl-carrier protein]	NA
51	a (3R)-3-hydroxybutanoyl-[acp] + NADP+ ← an acetoacetyl-[acp] + NADPH + H+	a (3R)-3-hydroxybutanoyl-[acp]/ an acetoacetyl-[acp]	NA
52	a (3R)-3-hydroxydecanoyl-[acp] + NADP+ ← a 3-oxodecanoyl-[acp] + NADPH + H+	a 3-oxodecanoyl-[acp]/ a (3R)-3-hydroxydecanoyl-[acp]	NA
53	a (3R)-3-hydroxydodecanoyl-[acp] + NADP+ ← a 3-oxododecanoyl-[acp] + NADPH + H+	a 3-oxododecanoyl-[acp]/ a (3R)-3-hydroxydodecanoyl-[acp]	NA
54	a (3R)-3-hydroxydodecanoyl-[acp] + UDP-3-O-(3-hydroxydecanoyl)-α-D-glucosamine → UDP-2-N-[(3R)-3-hydroxydodecanoyl]-3-O-[(3R)-3-hydroxydecanoyl]-α-D-glucosamine + acyl-carrier protein + H+	UDP-3-O-(3-hydroxydecanoyl)-α-D-glucosamine/ UDP-2-N-[(3R)-3-hydroxydodecanoyl]-3-O-[(3R)-3-hydroxydecanoyl]-α-D-glucosamine	LpxD		56 / Consuming
55	a (3R)-3-hydroxyglutaryl-[acp] methyl ester → a (2E)-enoylglutaryl-[acp] methyl ester + H2O	a (2E)-enoylglutaryl-[acp] methyl ester/ a (3R)-3-hydroxyglutaryl-[acp] methyl ester	NA
56	a (3R)-3-hydroxyglutaryl-[acp] methyl ester + NADP+ ← a 3-oxoglutaryl-[acp] methyl ester + NADPH + H+	a (3R)-3-hydroxyglutaryl-[acp] methyl ester/ a 3-oxoglutaryl-[acp] methyl ester	NA
57	a (3R)-3-hydroxyhexadecanoyl-[acp] + NADP+ ← a 3-oxohexadecanoyl-[acp] + NADPH + H+	a 3-oxohexadecanoyl-[acp]/ a (3R)-3-hydroxyhexadecanoyl-[acp]	NA
58	a (3R)-3-hydroxyhexanoyl-[acp] + NADP+ ← a 3-oxohexanoyl-[acp] + NADPH + H+	a (3R)-3-hydroxyhexanoyl-[acp]/ a 3-oxohexanoyl-[acp]	NA
59	a (3R)-3-hydroxyoctadecanoyl-[acp] → a (2E)-octadec-2-enoyl-[acp] + H2O	a (2E)-octadec-2-enoyl-[acp]/ a (3R)-3-hydroxyoctadecanoyl-[acp]	FabZ		50 / Consuming
60	a (3R)-3-hydroxyoctadecanoyl-[acp] + NADP+ ← a 3-oxooctadecanoyl-[acp] + NADPH + H+	a (3R)-3-hydroxyoctadecanoyl-[acp]/ a 3-oxooctadecanoyl-[acp]	NA
61	a (3R)-3-hydroxyoctanoyl-[acp] + NADP+ ← a 3-oxooctanoyl-[acp] + NADPH + H+	a 3-oxooctanoyl-[acp]/ a (3R)-3-hydroxyoctanoyl-[acp]	NA
62	a (3R)-3-hydroxypimeloyl-[acp] methyl ester → a (2E)-enoylpimeloyl-[acp] methyl ester + H2O	a (3R)-3-hydroxypimeloyl-[acp] methyl ester/ a (2E)-enoylpimeloyl-[acp] methyl ester	NA
63	a (3R)-3-hydroxypimeloyl-[acp] methyl ester + NADP+ ← a 3-oxopimeloyl-[acp] methyl ester + NADPH + H+	a (3R)-3-hydroxypimeloyl-[acp] methyl ester/ a 3-oxopimeloyl-[acp] methyl ester	NA
64	a (3R)-3-hydroxytetradecanoyl-[acp] + NADP+ ← a 3-oxotetradecanoyl-[acp] + NADPH + H+	a 3-oxotetradecanoyl-[acp]/ a (3R)-3-hydroxytetradecanoyl-[acp]	NA
65	a (3R)-3-hydroxytetradecanoyl-[acp] + UDP-3-O-(3-hydroxymyristoyl)-α-D-glucosamine → UDP-2-N,3-O-bis[(3R)-3-hydroxytetradecanoyl]-α-D-glucosamine + acyl-carrier protein + H+	UDP-3-O-(3-hydroxymyristoyl)-α-D-glucosamine/ UDP-2-N,3-O-bis[(3R)-3-hydroxytetradecanoyl]-α-D-glucosamine	LpxD		56 / Consuming
66	a (3R,11Z)-3-hydroxyoctadec-11-enoyl-[acp] → a (2E,11Z)-octadeca-2,11-dienoyl-[acp] + H2O	a (3R,11Z)-3-hydroxyoctadec-11-enoyl-[acp]/ a (2E,11Z)-octadeca-2,11-dienoyl-[acp]	FabZ		50 / Consuming
67	a (3R,11Z)-3-hydroxyoctadec-11-enoyl-[acp] + NADP+ ← an (11Z)-3-oxooctadec-11-enoyl-[acp] + NADPH + H+	a (3R,11Z)-3-hydroxyoctadec-11-enoyl-[acp]/ an (11Z)-3-oxooctadec-11-enoyl-[acp]	NA
68	a (3R,5Z)-3-hydroxy-tetradec-5-enoyl-[acp] → a (2E,5Z)-tetradeca-2,5-dienoyl-[acp] + H2O	a (2E,5Z)-tetradeca-2,5-dienoyl-[acp]/ a (3R,5Z)-3-hydroxy-tetradec-5-enoyl-[acp]	NA
69	a (3R,5Z)-3-hydroxy-tetradec-5-enoyl-[acp] + NADP+ → a (5Z)-3-oxo-tetradec-5-enoyl-[acp] + NADPH + H+	a (5Z)-3-oxo-tetradec-5-enoyl-[acp]/ a (3R,5Z)-3-hydroxy-tetradec-5-enoyl-[acp]	NA
70	a (3R,5Z)-3-hydroxydodec-5-enoyl-[acp] → a (2E,5Z)-dodeca-3,5-dienoyl-[acp] + H2O	a (3R,5Z)-3-hydroxydodec-5-enoyl-[acp]/ a (2E,5Z)-dodeca-3,5-dienoyl-[acp]	NA
71	a (3R,5Z)-3-hydroxydodec-5-enoyl-[acp] + NADP+ ← a (5Z)-3-oxododec-5-enoyl-[acp] + NADPH + H+	a (3R,5Z)-3-hydroxydodec-5-enoyl-[acp]/ a (5Z)-3-oxododec-5-enoyl-[acp]	NA
72	a (3R,7Z)-3-hydroxy-hexadec-7-enoyl-[acp] → a (2E,7Z)-hexadeca-2,7-dienoyl-[acp] + H2O	a (3R,7Z)-3-hydroxy-hexadec-7-enoyl-[acp]/ a (2E,7Z)-hexadeca-2,7-dienoyl-[acp]	NA
73	a (3R,7Z)-3-hydroxy-hexadec-7-enoyl-[acp] + NADP+ ← a (7Z)-3-oxo-hexadec-7-enoyl-[acp] + NADPH + H+	a (7Z)-3-oxo-hexadec-7-enoyl-[acp]/ a (3R,7Z)-3-hydroxy-hexadec-7-enoyl-[acp]	NA
74	a (3R,7Z)-3-hydroxytetradec-7-enoyl-[acp] → a (2E,7Z)-tetradeca-2,7-dienoyl-[acp] + H2O	a (2E,7Z)-tetradeca-2,7-dienoyl-[acp]/ a (3R,7Z)-3-hydroxytetradec-7-enoyl-[acp]	NA
75	a (3R,7Z)-3-hydroxytetradec-7-enoyl-[acp] + NADP+ ← a (7Z)-3-oxotetradec-7-enoyl-[acp] + NADPH + H+	a (3R,7Z)-3-hydroxytetradec-7-enoyl-[acp]/ a (7Z)-3-oxotetradec-7-enoyl-[acp]	NA
76	a (3R,9Z)-3-hydroxy-octadec-9-enoyl-[acp] → a (2E,9Z)-octadeca-2,9-dienoyl-[acp] + H2O	a (2E,9Z)-octadeca-2,9-dienoyl-[acp]/ a (3R,9Z)-3-hydroxy-octadec-9-enoyl-[acp]	NA
77	a (3R,9Z)-3-hydroxy-octadec-9-enoyl-[acp] + NADP+ ← a (9Z)-3-oxo-octadec-9-enoyl-[acp] + NADPH + H+	a (9Z)-3-oxo-octadec-9-enoyl-[acp]/ a (3R,9Z)-3-hydroxy-octadec-9-enoyl-[acp]	NA
78	a (3R,9Z)-3-hydroxyhexadec-9-enoyl-[acp] → a (2E,9Z)-hexadeca-2,9-dienoyl-[acp] + H2O	a (3R,9Z)-3-hydroxyhexadec-9-enoyl-[acp]/ a (2E,9Z)-hexadeca-2,9-dienoyl-[acp]	NA
79	a (3R,9Z)-3-hydroxyhexadec-9-enoyl-[acp] + NADP+ ← a (9Z)-3-oxohexadec-9-enoyl-[acp] + NADPH + H+	a (9Z)-3-oxohexadec-9-enoyl-[acp]/ a (3R,9Z)-3-hydroxyhexadec-9-enoyl-[acp]	NA
80	a (3Z)-dec-3-enoyl-[acp] + a malonyl-[acp] + H+ → a (5Z)-3-oxododec-5-enoyl-[acp] + acyl-carrier protein + CO2	a (5Z)-3-oxododec-5-enoyl-[acp]	Beta-ketoacyl-ACP synthase II		85 / Consuming
81	a (3Z)-dodec-3-enoyl-[acp] + a malonyl-[acp] + H+ → a (5Z)-3-oxo-tetradec-5-enoyl-[acp] + acyl-carrier protein + CO2	a (5Z)-3-oxo-tetradec-5-enoyl-[acp]/ a (3Z)-dodec-3-enoyl-[acp]	Beta-ketoacyl-ACP synthase II		85 / Consuming
82	a (5Z)-dodec-5-enoyl-[acp] + a malonyl-[acp] + H+ → a (7Z)-3-oxotetradec-7-enoyl-[acp] + acyl-carrier protein + CO2	a (5Z)-dodec-5-enoyl-[acp]/ a (7Z)-3-oxotetradec-7-enoyl-[acp]	Beta-ketoacyl-ACP synthase II		85 / Consuming
83	a (5Z)-dodec-5-enoyl-[acp] + NAD+ ← a (2E,5Z)-dodeca-3,5-dienoyl-[acp] + NADH + H+	a (5Z)-dodec-5-enoyl-[acp]/ a (2E,5Z)-dodeca-3,5-dienoyl-[acp]	Enoyl ACP reductase		87 / Consuming
84	a (5Z)-tetradec-5-enoyl-[acp] + a malonyl-[acp] + H+ → a (7Z)-3-oxo-hexadec-7-enoyl-[acp] + acyl-carrier protein + CO2	a (7Z)-3-oxo-hexadec-7-enoyl-[acp]/ a (5Z)-tetradec-5-enoyl-[acp]	Beta-ketoacyl-ACP synthase II		85 / Consuming
85	a (5Z)-tetradec-5-enoyl-[acp] + NAD+ ← a (2E,5Z)-tetradeca-2,5-dienoyl-[acp] + NADH + H+	a (5Z)-tetradec-5-enoyl-[acp]/ a (2E,5Z)-tetradeca-2,5-dienoyl-[acp]	Enoyl ACP reductase		87 / Consuming
86	a (6S)-5-formyltetrahydrofolate + L-glutamate + ATP → 5-formyl-THF-Glun+1 + ADP + phosphate	a (6S)-5-formyltetrahydrofolate	Bifunctional folypolyglutamate synthase/ dihydrofolate synthase		168 / Consuming
87	a (7Z)-hexadec-7-enoyl-[acp] + a malonyl-[acp] + H+ → a (9Z)-3-oxo-octadec-9-enoyl-[acp] + acyl-carrier protein + CO2	a (9Z)-3-oxo-octadec-9-enoyl-[acp]/ a (7Z)-hexadec-7-enoyl-[acp]	Beta-ketoacyl-ACP synthase II		85 / Consuming
88	a (7Z)-hexadec-7-enoyl-[acp] + NAD+ ← a (2E,7Z)-hexadeca-2,7-dienoyl-[acp] + NADH + H+	a (7Z)-hexadec-7-enoyl-[acp]/ a (2E,7Z)-hexadeca-2,7-dienoyl-[acp]	Enoyl ACP reductase		87 / Consuming
89	a (7Z)-tetradec-7-enoyl-[acp] + a malonyl-[acp] + H+ → a (9Z)-3-oxohexadec-9-enoyl-[acp] + acyl-carrier protein + CO2	a (9Z)-3-oxohexadec-9-enoyl-[acp]/ a (7Z)-tetradec-7-enoyl-[acp]	Beta-ketoacyl-ACP synthase II		85 / Consuming
90	a (7Z)-tetradec-7-enoyl-[acp] + NAD+ ← a (2E,7Z)-tetradeca-2,7-dienoyl-[acp] + NADH + H+	a (2E,7Z)-tetradeca-2,7-dienoyl-[acp]/ a (7Z)-tetradec-7-enoyl-[acp]	Enoyl ACP reductase		87 / Consuming
91	a 2,3,4-saturated fatty acyl-[acp] + a 2,3,4-saturated 2-lysophosphatidate → a 2,3,4-saturated 1,2-diacyl-sn-glycerol 3-phosphate + acyl-carrier protein	a 2,3,4-saturated 1,2-diacyl-sn-glycerol 3-phosphate	1-acyl-sn-glycerol-3.phosphate acyltransferase PlsC		131 / Consuming
92	a 5-hydroxyuridine34 in tRNA + S-adenosyl-S-carboxymethyl-L-homocysteine → a 5-(carboxymethoxy)uridine34 in tRNA + S-adenosyl-L-homocysteine + H+	a 5-(carboxymethoxy)uridine34 in tRNA/ S-adenosyl-S-carboxymethyl-L-homocysteine	NA
93	a butanoyl-[acp] + a malonyl-[acp] + H+ → a 3-oxohexanoyl-[acp] + CO2 + acyl-carrier protein	a 3-oxohexanoyl-[acp]	Beta-ketoacyl-ACP synthase II		85 / Consuming
94	a carboxy-adenylated [small subunit of molybdopterin synthase] + an [L-cysteine desulfurase]-S-sulfanyl-L-cysteine + a reduced unknown two electron carrier → a thiocarboxylated [small subunit of molybdopterin synthase] + an [L-cysteine desulfurase]-L-cysteine + AMP + an oxidized unknown electron carrier + H+	a carboxy-adenylated [small subunit of molybdopterin synthase]/ a thiocarboxylated [small subunit of molybdopterin synthase]	NA
95	a CDP-diacylglycerol + L-serine → CMP + a 3-sn-phosphatidyl-L-serine + H+	a 3-sn-phosphatidyl-L-serine	PssA	SQJ10085.1		NSS	Not essential
96	a CDP-diacylglycerol + sn-glycerol 3-phosphate → CMP + 1-(3-sn-phosphatidyl)-sn-glycerol 3-phosphate + H+	1-(3-sn-phosphatidyl)-sn-glycerol 3-phosphate	PgsA	SQJ09744.1		SS
97	a cis-vaccenoyl-[acp] + NAD+ ← a (2E,11Z)-octadeca-2,11-dienoyl-[acp] + NADH + H+	a cis-vaccenoyl-[acp]/ a (2E,11Z)-octadeca-2,11-dienoyl-[acp]	Enoyl ACP reductase		87 / Consuming
98	a cis-vaccenoyl-[acp] + sn-glycerol 3-phosphate → 1-cis-vaccenoyl-sn-glycerol-3-phosphate + acyl-carrier protein	1-cis-vaccenoyl-sn-glycerol-3-phosphate	PlsY	EIE28410.1		NSS	Not essential
99	a decanoyl-[acp] + a malonyl-[acp] + H+ → a 3-oxododecanoyl-[acp] + CO2 + acyl-carrier protein	a 3-oxododecanoyl-[acp]	Beta-ketoacyl-ACP synthase II		85 / Consuming
100	a DNA containing an apurinic/apyrimidinic site → a 3'-terminal unsaturated sugar + a 5'-phospho-[DNA] + H+	a 5'-phospho-[DNA]	Nth	SQJ04897.1		SS
101	a dodecanoyl-[acp] + a malonyl-[acp] + H+ → a 3-oxotetradecanoyl-[acp] + CO2 + acyl-carrier protein	a 3-oxotetradecanoyl-[acp]	Beta-ketoacyl-ACP synthase II		85 / Consuming
102	a dodecanoyl-[acp] + α-Kdo-(2->4)-α-Kdo-(2->6)-lipid IVA (E. coli) → α-Kdo-(2->4)-α-Kdo-(2->6)-(lauroyl)-lipid IVA (E. coli) + acyl-carrier protein	α-Kdo-(2->4)-α-Kdo-(2->6)-(lauroyl)-lipid IVA (E. coli)	Lipid A biosynthesis lauroyl acyltransferase HtrB	SQJ10537.1		NSS
103	a dodecanoyl-[acp] + H2O → acyl-carrier protein + laurate + H+	laurate	NA
104	a glutaryl-[acp] methyl ester + a malonyl-[acp] + H+ → a 3-oxopimeloyl-[acp] methyl ester + CO2 + acyl-carrier protein	a glutaryl-[acp] methyl ester/ a 3-oxopimeloyl-[acp] methyl ester	Beta-ketoacyl-ACP synthase II		85 / Consuming
105	a glutaryl-[acp] methyl ester + NAD+ ← a (2E)-enoylglutaryl-[acp] methyl ester + NADH + H+	a glutaryl-[acp] methyl ester/ a (2E)-enoylglutaryl-[acp] methyl ester	Enoyl ACP reductase		87 / Consuming
106	a guanine34 in tRNA + preQ1 → a 7-aminomethyl-7-deazaguanosine34 in tRNA + guanine	a 7-aminomethyl-7-deazaguanosine34 in tRNA/ preQ1	Tgt		100 / Consuming
107	a hexanoyl-[acp] + a malonyl-[acp] + H+ → a 3-oxooctanoyl-[acp] + CO2 + acyl-carrier protein	a 3-oxooctanoyl-[acp]	Beta-ketoacyl-ACP synthase II		85 / Consuming
108	a malonyl-[acp] methyl ester + a malonyl-[acp] + H+ → a 3-oxoglutaryl-[acp] methyl ester + CO2 + acyl-carrier protein	a malonyl-[acp] methyl ester/ a 3-oxoglutaryl-[acp] methyl ester	Beta-ketoacyl-ACP synthase II		85 / Consuming
109	a myristoyl-[acp] + a malonyl-[acp] + H+ → a 3-oxohexadecanoyl-[acp] + CO2 + acyl-carrier protein	a 3-oxohexadecanoyl-[acp]	Beta-ketoacyl-ACP synthase II		85 / Consuming
110	a myristoyl-[acp] + α-Kdo-(2->4)-α-Kdo-(2->6)-(lauroyl)-lipid IVA (E. coli) → α-D-Kdo-(2→4)-α-D-Kdo-(2→6)-lipid A (E. coli) + acyl-carrier protein	α-Kdo-(2->4)-α-Kdo-(2->6)-(lauroyl)-lipid IVA (E. coli)/ α-D-Kdo-(2→4)-α-D-Kdo-(2→6)-lipid A (E. coli)	NA
111	a myristoyl-[acp] + sn-glycerol 3-phosphate → 1-myristoyl-sn-glycerol 3-phosphate + acyl-carrier protein	1-myristoyl-sn-glycerol 3-phosphate	PlsY		98 / Producing
112	a palmitoleoyl-[acp] + a malonyl-[acp] + H+ → an (11Z)-3-oxooctadec-11-enoyl-[acp] + CO2 + acyl-carrier protein	an (11Z)-3-oxooctadec-11-enoyl-[acp]	Beta-ketoacyl-ACP synthase II		85 / Consuming
113	a palmitoleoyl-[acp] + NAD+ ← a (2E,9Z)-hexadeca-2,9-dienoyl-[acp] + NADH + H+	a palmitoleoyl-[acp]/ a (2E,9Z)-hexadeca-2,9-dienoyl-[acp]	Enoyl ACP reductase		87 / Consuming
114	a palmitoyl-[acp] + H2O → palmitate + acyl-carrier protein + H+	palmitate	NA
115	a palmitoyl-[acp] + malonyl-CoA + H+ → a 3-oxooctadecanoyl-[acp] + CO2 + coenzyme A	a 3-oxooctadecanoyl-[acp]	NA
116	a peptide with an N-terminal Xaa-L-proline + H2O → a proteinogenic amino acid + a peptide with an N-terminal L-proline + H+	a proteinogenic amino acid	Leucyl aminopeptidase PepA	SQJ02203.1		SS
117	a pimeloyl-[acp] methyl ester + H2O → a pimeloyl-[acp] + methanol + H+	a pimeloyl-[acp] methyl ester/ a pimeloyl-[acp]/ methanol	NA
118	a pimeloyl-[acp] methyl ester + NAD+ ← a (2E)-enoylpimeloyl-[acp] methyl ester + NADH + H+	a pimeloyl-[acp] methyl ester/ a (2E)-enoylpimeloyl-[acp] methyl ester	Enoyl ACP reductase		87 / Consuming
119	a reduced thioredoxin + NADP+ ← an oxidized thioredoxin + NADPH + H+	an oxidized thioredoxin/ a reduced thioredoxin	TrxB		109 / Consuming
120	a small subunit of molybdopterin synthase + ATP + H+ → a carboxy-adenylated [small subunit of molybdopterin synthase] + diphosphate	a carboxy-adenylated [small subunit of molybdopterin synthase]/ a small subunit of molybdopterin synthase	NA
121	a stearoyl-[acp] + H2O → stearate + acyl-carrier protein + H+	stearate	NA
122	a tRNAGln + L-glutamate + ATP → an L-glutamyl-[tRNAGln] + AMP + diphosphate	an L-glutamyl-[tRNAGln]	NA
123	a tRNAglu + L-glutamate + ATP → an L-glutamyl-[tRNAGlu] + AMP + diphosphate	an L-glutamyl-[tRNAGlu]/ a tRNAglu	NA
124	a tRNAsec + L-serine + ATP → an L-seryl-[tRNAsec] + AMP + diphosphate	an L-seryl-[tRNAsec]	SerS	SQJ01814.1		SS
125	a [biotin carboxyl-carrier protein]-L-lysine + biotin + ATP → AMP + a [biotin carboxyl-carrier protein]-N6-biotinyl-L-lysine + diphosphate + H+	a [biotin carboxyl-carrier protein]-N6-biotinyl-L-lysine	biotin-[acetyl-CoA-carboxylase] ligase BirA	SQJ04406.1		NSS	Not essential
126	a [biotin carboxyl-carrier-protein dimer]-N6-biotinyl-L-lysine + hydrogencarbonate + ATP → a [carboxyl-carrier protein dimer]-N6-carboxybiotinyl-L-lysine + ADP + phosphate + H+	a [carboxyl-carrier protein dimer]-N6-carboxybiotinyl-L-lysine/ a [biotin carboxyl-carrier-protein dimer]-N6-biotinyl-L-lysine	Acetyl-CoA carboxylase biotin carboxylase subunit		117/ Consuming
127	a [DNA ligase]-L-lysine + NAD+ → a [DNA ligase]-N6-(5'-adenylyl)-L-lysine + β-nicotinamide D-ribonucleotide + 2 H+	a [DNA ligase]-N6-(5'-adenylyl)-L-lysine/ a [DNA ligase]-L-lysine	LigA		118 / Consuming
128	a [DNA ligase]-N6-(5'-adenylyl)-L-lysine + a 5'-phospho-[DNA] + 2 H+ → an adenosine-5'-diphospho-5'-[DNA] + a [DNA ligase]-L-lysine	a [DNA ligase]-N6-(5'-adenylyl)-L-lysine/ a [DNA ligase]-L-lysine/ an adenosine-5'-diphospho-5'-[DNA]	LigA		118 / Consuming
129	a [prolipoprotein]-L-cysteine + an L-1-phosphatidyl-sn-glycerol → a [prolipoprotein]-S-1,2-diacyl-sn-glyceryl-L-cysteine + sn-glycerol 1-phosphate + H+	an L-1-phosphatidyl-sn-glycerol/ a [prolipoprotein]-S-1,2-diacyl-sn-glyceryl-L-cysteine	Prolipoprotein diacylglyceryl transferase		120 / Consuming
130	a [prolipoprotein]-S-1,2-diacyl-sn-glyceryl-L-cysteine + H2O → an (S-diacyl-sn-glyceryl)-L-cysteinyl-[apolipoprotein] + a lipoprotein signal peptide	a lipoprotein signal peptide/ a [prolipoprotein]-S-1,2-diacyl-sn-glyceryl-L-cysteine	Lipoprotein signal peptidase		121 / Consuming
131	acetyl-CoA + α-D-glucosamine 1-phosphate → N-acetyl-α-D-glucosamine 1-phosphate + coenzyme A + H+	N-acetyl-α-D-glucosamine 1-phosphate	GlmU		222 / Consuming
132	ADP-D-glycero-β-D-manno-heptose → ADP-L-glycero-β-D-manno-heptose	ADP-D-glycero-β-D-manno-heptose/ ADP-L-glycero-β-D-manno-heptose	RfaD		125 / Consuming
133	ADP-L-glycero-β-D-manno-heptose + galactosyl-(glucosyl)3-(heptosyl)3-Kdo2-lipid A-bisphosphate → core oligosaccharide-lipid A (E. coli K-12 core type) (no GlcNAc) + ADP + H+	galactosyl-(glucosyl)3-(heptosyl)3-Kdo2-lipid A-bisphosphate/ core oligosaccharide-lipid A (E. coli K-12 core type) (no GlcNAc)	NA
134	all-trans-heptaprenyl diphosphate + 1,4-dihydroxy-2-naphthoate + H+ → CO2 + demethylmenaquinol-7 + diphosphate	demethylmenaquinol-7	NA
135	all-trans-hexaprenyl diphosphate + 1,4-dihydroxy-6-naphthoate + H+ → CO2 + demethylmenaquinol-6 + diphosphate	demethylmenaquinol-6/ 1,4-dihydroxy-6-naphthoate	NA
136	α-D-Kdo-(2→4)-α-D-Kdo-(2→6)-lipid A (E. coli) + ADP-L-glycero-β-D-manno-heptose → heptosyl-Kdo2-lipid A + ADP + H+	α-D-Kdo-(2→4)-α-D-Kdo-(2→6)-lipid A (E. coli)/ heptosyl-Kdo2-lipid A	WaaC		128 / Consuming
137	α-D-mannose 1-phosphate ← D-mannopyranose 6-phosphate	α-D-mannose 1-phosphate	Phosphomannomutase/ phosphoglucomutase AlgC	SQJ04170.1		SS
138	α-D-mannose 1-phosphate + GTP + H+ → GDP-α-D-mannose + diphosphate	GDP-α-D-mannose/ α-D-mannose 1-phosphate	NA
139	AMP + H2O → adenosine + phosphate	adenosine	Bifunctional metallophosphatase/ 5'-nucelotidase		110 / Consuming
140	an acetyl-[acp] + a malonyl-[acp] + H+ → acyl-carrier protein + an acetoacetyl-[acp] + CO2	an acetoacetyl-[acp]	Beta-ketoacyl-ACP synthase II		85 / Consuming
141	an L-asparaginyl-[tRNAAsn] + H2O → L-asparagine + tRNAAsn + H+	tRNAAsn/ L-asparagine/ an L-asparaginyl-[tRNAAsn]	Aminoacyl-tRNA hydrolase		133 / Consuming
142	an octanoyl-[acp] + a malonyl-[acp] + H+ → a 3-oxodecanoyl-[acp] + CO2 + acyl-carrier protein	a 3-oxodecanoyl-[acp]	Beta-ketoacyl-ACP synthase II		85 / Consuming
143	arachidonoyl-CoA + a 1-acyl-sn-glycerol 3-phosphate → a 1-acyl-2-arachidonoyl-sn-glycerol 3-phosphate + coenzyme A	a 1-acyl-2-arachidonoyl-sn-glycerol 3-phosphate	1-acyl-sn-glycerol-3.phosphate acyltransferase		131 / Consuming
144	arachidonoyl-CoA + sn-glycerol 3-phosphate → 1-arachidinoyl-sn-glycerol 3-phosphate + coenzyme A	1-arachidinoyl-sn-glycerol 3-phosphate	PlsY		98 / Producing
145	arsenate[in] + 3 H+[in] + 2 e-[membrane] → arsenite[in] + H2O[in]	arsenite	NA
146	ATP + 4-amino-2-methyl-5-pyrimidinemethanol → ADP + 4-amino-2-methyl-5-(phosphooxymethyl)pyrimidine + H+	4-amino-2-methyl-5-(phosphooxymethyl)pyrimidine/ 4-amino-2-methyl-5-pyrimidinemethanol	ThiD		35 / Consuming
147	ATP + 5-(2-hydroxyethyl)-4-methylthiazole → ADP + 4-methyl-5-(2-phosphooxyethyl)thiazole + H+	5-(2-hydroxyethyl)-4-methylthiazole/ 4-methyl-5-(2-phosphooxyethyl)thiazole	ThiM		136 / Consuming
148	ATP + dTMP → ADP + dTDP	dTMP/ dTDP	dTMP kinase		137 / Consuming
149	ATP + molybdopterin + H+ → molybdopterin adenine dinucleotide + diphosphate	molybdopterin adenine dinucleotide	Molybdopterin adenylyltransferase Mog	SQJ05438.1		SS
150	autoinducer 2 → (2R,4S)-2-methyl-2,4-dihydroxydihydrofuran-3-one	(2R,4S)-2-methyl-2,4-dihydroxydihydrofuran-3-one	NA
151	autoinducer 2 → (2S,4S)-2-methyl-2,4-dihydroxydihydrofuran-3-one	(2S,4S)-2-methyl-2,4-dihydroxydihydrofuran-3-one	NA
152	β-alanine + (R)-pantoate + ATP → (R)-pantothenate + AMP + diphosphate + H+	(R)-pantothenate/ (R)-pantoate	PanC		139 / Consuming
153	β-nicotinate D-ribonucleotide + ATP + H+ → nicotinate adenine dinucleotide + diphosphate	nicotinate adenine dinucleotide	NadA		26 / Consuming
154	β-nicotinate D-ribonucleotide + CO2 + diphosphate ← 5-phospho-α-D-ribose 1-diphosphate + quinolinate + 2 H+	quinolinate/ β-nicotinate D-ribonucleotide	NA
155	chorismate → 3-[(1-carboxyvinyl)oxy]benzoate + H2O	3-[(1-carboxyvinyl)oxy]benzoate	NA
156	chorismate → prephenate	prephenate	Chorismate mutase	SQJ10514.1		NSS
157	chorismate + L-glutamine → anthranilate + L-glutamate + pyruvate + H+	anthranilate	NA
158	cyclic dehypoxanthine futalosine → 1,4-dihydroxy-6-naphthoate + an unknown compound	cyclic dehypoxanthine futalosine/ 1,4-dihydroxy-6-naphthoate	NA
159	cyclic pyranopterin phosphate + 2 a thiocarboxylated [small subunit of molybdopterin synthase] + H2O → 2 a small subunit of molybdopterin synthase + molybdopterin + 4 H+	cyclic pyranopterin phosphate/ molybdopterin/ a thiocarboxylated [small subunit of molybdopterin synthase]/ a small subunit of molybdopterin synthase	NA
160	D-arabinofuranose 5-phosphate + phosphoenolpyruvate + H2O → 3-deoxy-D-manno-octulosonate 8-phosphate + phosphate	3-deoxy-D-manno-octulosonate 8-phosphate	KdsA	SQJ02215.1		NSS	Not essential
161	D-erythrose 4-phosphate + NAD+ + H2O → 4-phospho-D-erythronate + NADH + 2 H+	4-phospho-D-erythronate	NA
162	D-gluconate 6-phosphate → 2-dehydro-3-deoxy-D-gluconate 6-phosphate + H2O	D-gluconate 6-phosphate/ 2-dehydro-3-deoxy-D-gluconate 6-phosphate	Edd		146 / Consuming
163	D-glucopyranose 6-phosphate + NADP+ → 6-phospho D-glucono-1,5-lactone + NADPH + H+	6-phospho D-glucono-1,5-lactone	NA
164	D-glycero-β-D-manno-heptose 1,7-bisphosphate + H2O → D-glycero-β-D-manno-heptose 1-phosphate + phosphate	D-glycero-β-D-manno-heptose 1,7-bisphosphate/ D-glycero-β-D-manno-heptose 1-phosphate	GmhB		147 / Consuming
165	D-glycero-β-D-manno-heptose 1-phosphate + ATP + H+ → ADP-D-glycero-β-D-manno-heptose + diphosphate	ADP-D-glycero-β-D-manno-heptose/ D-glycero-β-D-manno-heptose 1-phosphate	NA
166	D-glycero-D-manno-heptose 7-phosphate + ATP → D-glycero-β-D-manno-heptose 1,7-bisphosphate + ADP + H+	D-glycero-D-manno-heptose 7-phosphate/ D-glycero-β-D-manno-heptose 1,7-bisphosphate	RfaE1		149 / Consuming
167	D-ribulose 5-phosphate → D-xylulose 5-phosphate	D-xylulose 5-phosphate	Rpe	SQJ01985.1		SS
168	D-ribulose 5-phosphate → formate + 1-deoxy-L-glycero-tetrulose 4-phosphate + H+	1-deoxy-L-glycero-tetrulose 4-phosphate	Bifunctional 3,4-dihydroxy-2-butanone 4-phosphate synthase/ GTP cyclohydrolase II RibB	EIE29595.1		NSS	Not essential
169	D-sedoheptulose 7-phosphate → D-glycero-D-manno-heptose 7-phosphate	D-glycero-D-manno-heptose 7-phosphate	GmhA	SQJ06059.1		NSS	Not essential
170	D-sedoheptulose 7-phosphate + D-glyceraldehyde 3-phosphate → β-D-fructofuranose 6-phosphate + D-erythrose 4-phosphate	D-erythrose 4-phosphate	Tal	EIE28397.1		NSS	Not essential
171	D-sedoheptulose 7-phosphate + D-glyceraldehyde 3-phosphate ← D-ribose 5-phosphate + D-xylulose 5-phosphate	D-sedoheptulose 7-phosphate	Tkt	SQJ10131.1		SS
172	dADP + ATP → dATP + ADP	dATP	nucleoside-diphosphate kinase		153 / Consuming
173	dGDP + ATP → dGTP + ADP	dGTP	nucleoside-diphosphate kinase		153 / Consuming
174	di-trans,octa-cis-undecaprenyl diphosphate + H2O → di-trans,octa-cis-undecaprenyl phosphate + phosphate + H+	di-trans,octa-cis-undecaprenyl phosphate/ di-trans,octa-cis-undecaprenyl diphosphate	NA
175	dUDP + ATP → dUTP + ADP	dUDP/ dUTP	nucleoside-diphosphate kinase		153 / Consuming
176	dUMP + a 5,10-methylenetetrahydrofolate + NADPH + H+ → dTMP + a tetrahydrofolate + NADP+	dTMP/ dUMP	FAD-dependent thymimdyate synthase		155 / Consuming
177	dUTP + H2O → dUMP + diphosphate + H+	dUMP/ dUTP	dUTP diphosphatase		156 / Consuming
178	formylaminopyrimidine + H2O → aminomethylpyrimidine + formate	aminomethylpyrimidine	NA
179	GDP + ATP → GTP + ADP	GTP	nucleoside-diphosphate kinase		153 / Consuming
180	GDP-4-dehydro-α-D-rhamnose → GDP-4-dehydro-6-deoxy-β-L-galactose	GDP-4-dehydro-6-deoxy-β-L-galactose	GDP L-fucose-synthase		157 / Consuming
181	glucosyl-(heptosyl)2-Kdo2-lipid A + ATP → glucosyl-(heptosyl)2-Kdo2-lipid A-phosphate + ADP + H+	glucosyl-(heptosyl)2-Kdo2-lipid A-phosphate/ glucosyl-(heptosyl)2-Kdo2-lipid A	NA
182	glucosyl-(heptosyl)2-Kdo2-lipid A-phosphate + ADP-L-glycero-β-D-manno-heptose → glucosyl-(heptosyl)3-Kdo2-lipid A-phosphate + ADP + H+	glucosyl-(heptosyl)3-Kdo2-lipid A-phosphate/ glucosyl-(heptosyl)2-Kdo2-lipid A-phosphate	NA
183	glucosyl-(heptosyl)3-Kdo2-lipid A-phosphate + ATP → glucosyl-(heptosyl)3-Kdo2-lipid A-bisphosphate + ADP + H+	glucosyl-(heptosyl)3-Kdo2-lipid A-bisphosphate/ glucosyl-(heptosyl)3-Kdo2-lipid A-phosphate	NA
184	GMP + H2O → guanosine + phosphate	guanosine	Bifunctional metallophosphatase/ 5'-nucelotidase		110 / Consuming
185	GTP + H2O → formate + 7,8-dihydroneopterin 3'-triphosphate + H+	7,8-dihydroneopterin 3'-triphosphate	FolE	SQJ06172.1		SS
186	heptosyl-Kdo2-lipid A + ADP-L-glycero-β-D-manno-heptose → (heptosyl)2-Kdo2-lipid A + ADP + H+	(heptosyl)2-Kdo2-lipid A/ heptosyl-Kdo2-lipid A	WaaF		162 / Consuming
187	hydrogen peroxide + Fe2+ → hydroxyl radical + Fe3+ + OH-	hydroxyl radical	NA
188	L,L-diaminopimelate → meso-diaminopimelate	L,L-diaminopimelate/ meso-diaminopimelate	Bifunctional metallophosphatase/ 5'-nucelotidase		110 / Consuming
189	L-alanine → D-alanine	D-alanine	Alr	EIE29478.1		NSS	Essential	Cytoplasmic	>200	>200
190	L-alanine + UDP-N-acetyl-α-D-muramate + ATP → UDP-N-acetyl-α-D-muramoyl-L-alanine + ADP + phosphate + H+	UDP-N-acetyl-α-D-muramoyl-L-alanine/ UDP-N-acetyl-α-D-muramate	UDP-N-acetylmuramate—L-alanine ligase		164 / Consuming
191	L-arginine + H2O → urea + L-ornithine	L-ornithine	RocF	SQJ01959.1		SS
192	L-arginino-succinate → L-arginine + fumarate	L-arginino-succinate/ L-arginine	NA
193	L-aspartate + IMP + GTP → adenylo-succinate + GDP + phosphate + 2 H+	adenylo-succinate	PurA	SQJ10763.1		SS
194	L-aspartate + L-citrulline + ATP → L-arginino-succinate + AMP + diphosphate + H+	L-citrulline/ L-arginino-succinate	NA
195	L-aspartate + oxygen → 2-iminosuccinate + hydrogen peroxide + H+	2-iminosuccinate	NA
196	L-cysteine + an [L-cysteine desulfurase]-L-cysteine → L-alanine + an [L-cysteine desulfurase]-S-sulfanyl-L-cysteine	an [L-cysteine desulfurase]-L-cysteine/ an [L-cysteine desulfurase]-S-sulfanyl-L-cysteine	NA
197	L-glutamate → D-glutamate	D-glutamate	Glutamate racemase MurI	EIE30698.1		NSS	Not essential
198	L-homoserine + ATP → O-phospho-L-homoserine + ADP + H+	L-homoserine/ O-phospho-L-homoserine	Homoserine kinase		169 / Consuming
199	L-homoserine + NAD(P)+ ← L-aspartate 4-semialdehyde + NAD(P)H + H+	L-homoserine	Homoserine dehydrogenase Hom	SQJ05686.1		NSS
200	L-isoleucine + 2-oxoglutarate ← L-glutamate + (S)-3-methyl-2-oxopentanoate	L-isoleucine/ (S)-3-methyl-2-oxopentanoate	IlvE		170 / Consuming	SS
201	L-ornithine + carbamoyl phosphate → L-citrulline + phosphate + H+	L-citrulline/ L-ornithine	NA
202	L-serine → 2-aminoprop-2-enoate + H2O	2-aminoprop-2-enoate	L-serine ammonia-lyase	SQJ02965.1		NSS
203	L-valine + 2-oxoglutarate ← L-glutamate + 3-methyl-2-oxobutanoate	L-valine	IlvE		170 / Consuming
204	lipid X (E. coli) + UDP-2-N,3-O-bis[(3R)-3-hydroxytetradecanoyl]-α-D-glucosamine → lipid A disaccharide (E. coli) + UDP + H+	lipid X (E. coli)/ lipid A disaccharide (E. coli)	Lipid-A-disaccharide synthase		177 / Consuming
205	lipid X (P. putida) + UDP-2-N-[(3R)-3-hydroxydodecanoyl]-3-O-[(3R)-3-hydroxydecanoyl]-α-D-glucosamine → lipid A disaccharide (P. putida) + UDP + H+	lipid X (P. putida)/ lipid A disaccharide (P. putida)	Lipid-A-disaccharide synthase		177 / Consuming
206	meso-diaminopimelate + H+ → L-lysine + CO2	L-lysine	LysA	SQJ10516.1		SS
207	molybdopterin adenine dinucleotide + molybdate + H+ → AMP + MoO2-molybdopterin cofactor + H2O	molybdopterin adenine dinucleotide/ MoO2-molybdopterin cofactor	MoeA		179 / Consuming
208	MoO2-molybdopterin cofactor + molybdopterin + H+ → bis(molybdenum cofactor) + H2O	bis(molybdenum cofactor)	NA
209	N-(5-phosphoribosyl)-anthranilate → 1-(2-carboxyphenylamino)-1-deoxy-D-ribulose 5-phosphate	1-(2-carboxyphenylamino)-1-deoxy-D-ribulose 5-phosphate/ N-(5-phosphoribosyl)-anthranilate	TrpF		180 / Consuming
210	N-(5-phosphoribosyl)-anthranilate + diphosphate ← anthranilate + 5-phospho-α-D-ribose 1-diphosphate	N-(5-phosphoribosyl)-anthranilate/ anthranilate	TrpD		181 / Consuming
211	N-succinyl-L,L-2,6-diaminopimelate + H2O → L,L-diaminopimelate + succinate	N-succinyl-L,L-2,6-diaminopimelate/ L,L-diaminopimelate	succinyl-diaminopimelate desuccinylase		182 / Consuming
212	O-phospho-L-homoserine + H2O → L-threonine + phosphate	L-threonine	Threonine synthase ThrC	SQJ02880.1		SS
213	O-phospho-L-serine + 2-oxoglutarate ← L-glutamate + 3-phosphooxypyruvate	O-phospho-L-serine	NA
214	phosphoenolpyruvate + 2,4-diacetamido-2,4,6-trideoxy-β-L-altropyranose + H2O → pseudaminate + phosphate	2,4-diacetamido-2,4,6-trideoxy-β-L-altropyranose/ pseudaminate	PseI		185 / Consuming
215	phosphoenolpyruvate + D-erythrose 4-phosphate + H2O → 3-deoxy-D-arabino-heptulosonate 7-phosphate + phosphate	3-deoxy-D-arabino-heptulosonate 7-phosphate	NA
216	preQ1 + 2 NADP+ ← preQ0 + 2 NADPH + 3 H+	preQ0/ preQ1	QueF		186 / Consuming
217	preuroporphyrinogen → uroporphyrinogen-I + H2O	uroporphyrinogen-I	NA
218	preuroporphyrinogen → uroporphyrinogen-III + H2O	uroporphyrinogen-III	uroporphyrinogen-III synthase HemD	SQJ04246.1		NSS	Not essential
219	propan-2-ol + NADP+ → acetone + NADPH + H+	acetone	NA
220	putrescine + S-adenosyl 3-(methylsulfanyl)propylamine → spermidine + S-methyl-5'-thioadenosine + H+	S-methyl-5'-thioadenosine/ S-adenosyl 3-(methylsulfanyl)propylamine	SpeE		188 / Consuming
221	pyruvate + 2-oxobutanoate + H+ → (S)-2-aceto-2-hydroxybutanoate + CO2	(S)-2-aceto-2-hydroxybutanoate	Acetolactate synthase		20 / Producing
222	pyruvate + D-glyceraldehyde 3-phosphate + H+ → 1-deoxy-D-xylulose 5-phosphate + CO2	1-deoxy-D-xylulose 5-phosphate	1-deoxy-D-xylulose-5-phosphate synthase Dxs	SQJ10147.1		SS
223	pyruvate + L-aspartate 4-semialdehyde → (2S,4S)-4-hydroxy-2,3,4,5-tetrahydrodipicolinate + H2O + H+	(2S,4S)-4-hydroxy-2,3,4,5-tetrahydrodipicolinate	4-hydroxy-tetrahydropicolinate synthase DapA	SQJ09731.1		SS
224	riboflavin + ATP → ADP + FMN + H+	FMN/ riboflavin	Bifunctional riboflavin kinase/ FAD synthetase		138 / Consuming
225	roseoflavin + ATP → roseoflavin 5'-phosphate + ADP + H+	roseoflavin 5'-phosphate	Bifunctional riboflavin kinase/ FAD synthetase		138 / Consuming
226	S-adenosyl-L-homocysteine + H2O → S-ribosyl-L-homocysteine + adenine	S-adenosyl-L-homocysteine/ S-ribosyl-L-homocysteine	5'-methylthioadenosine/ adenosine homocysteine nucleosidase		192 / Consuming
227	S-adenosyl-L-methionine + 3-[(1-carboxyvinyl)oxy]benzoate + H2O → 6-amino-6-deoxyfutalosine + L-methionine + hydrogencarbonate + H+	3-[(1-carboxyvinyl)oxy]benzoate/ 6-amino-6-deoxyfutalosine	MqnE		193 / Consuming
228	S-adenosyl-L-methionine + a 7-aminomethyl-7-deazaguanosine34 in tRNA → an epoxyqueuosine34 in tRNA + adenine + L-methionine + H+	a 7-aminomethyl-7-deazaguanosine34 in tRNA/ an epoxyqueuosine34 in tRNA	QueA		195 / Consuming
229	S-adenosyl-L-methionine + a malonyl-[acp] → a malonyl-[acp] methyl ester + S-adenosyl-L-homocysteine	a malonyl-[acp] methyl ester	NA
230	S-adenosyl-L-methionine + dehypoxanthine futalosine → cyclic dehypoxanthine futalosine + L-methionine + 5'-deoxyadenosine + H+	dehypoxanthine futalosine/ cyclic dehypoxanthine futalosine	NA
231	S-adenosyl-L-methionine + GTP + a reduced unknown two electron carrier → (8S)-3',8-cyclo-7,8-dihydroguanosine 5'-triphosphate + L-methionine + 5'-deoxyadenosine + an oxidized unknown electron carrier + H+	(8S)-3',8-cyclo-7,8-dihydroguanosine 5'-triphosphate	MoeA		179 / Consuming
232	S-adenosyl-L-methionine + H+ → CO2 + S-adenosyl 3-(methylsulfanyl)propylamine	S-adenosyl 3-(methylsulfanyl)propylamine	NA
233	S-adenosyl-L-methionine + prephenate → 3-phenyl-2-oxopropanoate + S-adenosyl-S-carboxymethyl-L-homocysteine + H2O	S-adenosyl-S-carboxymethyl-L-homocysteine	CmoA	SQJ09299.1		NSS	Essential	Cytoplasmic	>200	80-200	Druggable	>200
234	S-ribosyl-L-homocysteine → L-homocysteine + autoinducer 2	S-ribosyl-L-homocysteine/ autoinducer 2	S-ribosylhomocysteine lyase		200 / Consuming
235	selenide + ATP + H2O → selenophosphate + AMP + phosphate	selenophosphate	NA
236	shikimate + ATP → shikimate 3-phosphate + ADP + H+	shikimate/ shikimate 3-phosphate	Shikimate kinase		202 / Consuming
237	shikimate + NADP+ ← 3-dehydroshikimate + NADPH + H+	3-dehydroshikimate/ shikimate	NA
238	shikimate 3-phosphate + phosphoenolpyruvate → 5-enolpyruvoyl-shikimate 3-phosphate + phosphate	5-enolpyruvoyl-shikimate 3-phosphate/ shikimate 3-phosphate	AroA		204 / Consuming
239	thiamine phosphate + H2O → thiamine + phosphate	thiamine	NA
240	tRNAAsn + L-aspartate + ATP → an L-aspartyl-[tRNAAsn] + AMP + diphosphate	an L-aspartyl-[tRNAAsn]	NA
241	UDP + ATP → UTP + ADP	UTP	nucleoside-diphosphate kinase		153 / Consuming
242	UDP-2,4-diacetamido-2,4,6-trideoxy-β-L-altropyranose + H2O → 2,4-diacetamido-2,4,6-trideoxy-β-L-altropyranose + UDP + H+	UDP-2,4-diacetamido-2,4,6-trideoxy-β-L-altropyranose/ 2,4-diacetamido-2,4,6-trideoxy-β-L-altropyranose	NA
243	UDP-2-N,3-O-bis[(3R)-3-hydroxytetradecanoyl]-α-D-glucosamine + H2O → lipid X (E. coli) + UMP + 2 H+	lipid X (E. coli)	UDP-2,3-diacylglucosamine diphosphatase LpxH	SQJ09226.1		NSS	Not essential
244	UDP-2-N-[(3R)-3-hydroxydodecanoyl]-3-O-[(3R)-3-hydroxydecanoyl]-α-D-glucosamine + H2O → lipid X (P. putida) + UMP + 2 H+	lipid X (P. putida)	UDP-2,3-diacylglucosamine diphosphatase		243 / Producing
245	UDP-3-O-[(3R)-3-hydroxydecanoyl]-N-acetyl-α-D-glucosamine + H2O → UDP-3-O-(3-hydroxydecanoyl)-α-D-glucosamine + acetate	UDP-3-O-(3-hydroxydecanoyl)-α-D-glucosamine/ UDP-3-O-[(3R)-3-hydroxydecanoyl]-N-acetyl-α-D-glucosamine	NA
246	UDP-3-O-[(3R)-3-hydroxymyristoyl]-N-acetyl-α-D-glucosamine + H2O → UDP-3-O-(3-hydroxymyristoyl)-α-D-glucosamine + acetate	UDP-3-O-(3-hydroxymyristoyl)-α-D-glucosamine/ UDP-3-O-[(3R)-3-hydroxymyristoyl]-N-acetyl-α-D-glucosamine	LpxC		208 / Consuming
247	UDP-4-amino-4,6-dideoxy-N-acetyl-β-L-altrosamine + acetyl-CoA → UDP-2,4-diacetamido-2,4,6-trideoxy-β-L-altropyranose + coenzyme A + H+	UDP-2,4-diacetamido-2,4,6-trideoxy-β-L-altropyranose	PseH	SQJ10340.1		NSS	Not essential
248	UDP-α-D-galactose + glucosyl-(heptosyl)3-Kdo2-lipid A-bisphosphate → galactosyl-glucosyl-(heptosyl)3-Kdo2-lipid A-bisphosphate + UDP + H+	galactosyl-glucosyl-(heptosyl)3-Kdo2-lipid A-bisphosphate/ glucosyl-(heptosyl)3-Kdo2-lipid A-bisphosphate	NA
249	UDP-α-D-glucose + (heptosyl)2-Kdo2-lipid A → glucosyl-(heptosyl)2-Kdo2-lipid A + UDP + H+	glucosyl-(heptosyl)2-Kdo2-lipid A/ (heptosyl)2-Kdo2-lipid A	NA
250	UDP-α-D-glucose + galactosyl-(glucosyl)2-(heptosyl)3-Kdo2-lipid A-bisphosphate → galactosyl-(glucosyl)3-(heptosyl)3-Kdo2-lipid A-bisphosphate + UDP + H+	galactosyl-(glucosyl)3-(heptosyl)3-Kdo2-lipid A-bisphosphate/ galactosyl-(glucosyl)2-(heptosyl)3-Kdo2-lipid A-bisphosphate	NA
251	UDP-α-D-glucose + galactosyl-glucosyl-(heptosyl)3-Kdo2-lipid A-bisphosphate → galactosyl-(glucosyl)2-(heptosyl)3-Kdo2-lipid A-bisphosphate + UDP + H+	galactosyl-(glucosyl)2-(heptosyl)3-Kdo2-lipid A-bisphosphate/ galactosyl-glucosyl-(heptosyl)3-Kdo2-lipid A-bisphosphate	NA
252	UDP-N-acetyl-α-D-glucosamine + a (3R)-3-hydroxydecanoyl-[acp] → UDP-3-O-[(3R)-3-hydroxydecanoyl]-N-acetyl-α-D-glucosamine + acyl-carrier protein	UDP-3-O-[(3R)-3-hydroxydecanoyl]-N-acetyl-α-D-glucosamine	NA
253	UDP-N-acetyl-α-D-glucosamine + a (3R)-3-hydroxytetradecanoyl-[acp] → UDP-3-O-[(3R)-3-hydroxymyristoyl]-N-acetyl-α-D-glucosamine + acyl-carrier protein	UDP-3-O-[(3R)-3-hydroxymyristoyl]-N-acetyl-α-D-glucosamine	NA
254	UDP-N-acetyl-α-D-glucosamine + phosphoenolpyruvate → UDP-N-acetyl-α-D-glucosamine-enolpyruvate + phosphate	UDP-N-acetyl-α-D-glucosamine-enolpyruvate	MurA			NSS	Essential	Cytoplasmic	>200	>200
255	UDP-N-acetyl-α-D-muramate + NADP+ ← UDP-N-acetyl-α-D-glucosamine-enolpyruvate + NADPH + H+	UDP-N-acetyl-α-D-glucosamine-enolpyruvate/ UDP-N-acetyl-α-D-muramate	UDP-N-acetylmuramate dehydrogenase		214 / Consuming
256	UDP-N-acetyl-α-D-muramoyl-L-alanine + D-glutamate + ATP → UDP-N-acetyl-α-D-muramoyl-L-alanyl-D-glutamate + ADP + phosphate + H+	D-glutamate/ UDP-N-acetyl-α-D-muramoyl-L-alanine/ UDP-N-acetyl-α-D-muramoyl-L-alanyl-D-glutamate	UDP-N-acetylmuramoyl-L-alanine-D-glutamate ligase		215 / Consuming
257	UDP-N-acetyl-α-D-muramoyl-L-alanyl-D-glutamate + meso-diaminopimelate + ATP → UDP-N-acetyl-α-D-muramoyl-L-alanyl-γ-D-glutamyl-meso-2,6-diaminopimelate + ADP + phosphate + H+	UDP-N-acetyl-α-D-muramoyl-L-alanyl-D-glutamate/ UDP-N-acetyl-α-D-muramoyl-L-alanyl-γ-D-glutamyl-meso-2,6-diaminopimelate	UDP-N-acetylmuramoyl-L-alanyl-D-glutamate--2,6-diaminopimelate ligase		216 / Consuming
258	UDP-N-acetyl-α-D-muramoyl-L-alanyl-γ-D-glutamyl-meso-2,6-diaminopimelate + D-alanyl-D-alanine + ATP → UDP-N-acetyl-α-D-muramoyl-L-alanyl-γ-D-glutamyl-meso-2,6-diaminopimeloyl-D-alanyl-D-alanine + ADP + phosphate + H+	UDP-N-acetyl-α-D-muramoyl-L-alanyl-γ-D-glutamyl-meso-2,6-diaminopimeloyl-D-alanyl-D-alanine/ UDP-N-acetyl-α-D-muramoyl-L-alanyl-γ-D-glutamyl-meso-2,6-diaminopimelate	UDP-N-acetylmuramoyl-tripeptide--D-alanyl-D-alanine ligase		217 / Consuming
259	UDP-N-acetyl-α-D-muramoyl-L-alanyl-γ-D-glutamyl-meso-2,6-diaminopimeloyl-D-alanyl-D-alanine + di-trans,octa-cis-undecaprenyl phosphate → undecaprenyldiphospho-N-acetylmuramoyl-L-alanyl-γ-D-glutamyl-meso-2,6-diaminopimeloyl-D-alanyl-D-alanine + UMP	di-trans,octa-cis-undecaprenyl phosphate/ undecaprenyldiphospho-N-acetylmuramoyl-L-alanyl-γ-D-glutamyl-meso-2,6-diaminopimeloyl-D-alanyl-D-alanine/ UDP-N-acetyl-α-D-muramoyl-L-alanyl-γ-D-glutamyl-meso-2,6-diaminopimeloyl-D-alanyl-D-alanine	NA
260	uroporphyrinogen-III + 4 H+ → coproporphyrinogen III + 4 CO2	uroporphyrinogen-III/ coproporphyrinogen III	uroporphyrinogen decarboxylase		220 / Consuming
261	XMP + H2O → xanthosine + phosphate	xanthosine	Bifunctional metallophosphatase/ 5'-nucelotidase		110 / Consuming
●: Chokepoint reaction on consumonig side; ●: Chokepoint reaction on producing side; ●: Successful potential target; ●: Excluded targets; NA: Spontaneous or no enzyme has been identified for this reaction in this database; SS: Significant similarities; NSS: No significant similarities
