# Supplementary material for: Identification of Potential Drug Targets in Helicobacter pylori Using In Silico Subtractive Proteomics Approaches and Their Possible Inhibition through Drug Repurposing
Source: Pathogens. 2020 Sep 12;9(9):747. doi: 10.3390/pathogens9090747 (PMC7558524; doi:10.3390/pathogens9090747)
Supplement: Supplementary file 1 [file pathogens-09-00747-s001.zip › Table S3 .xlsx]

## Sheet: Supplementary Table S2
Table S3. Characteristics of all metabolic pathways proteins from KEGG database
#	Protein abbreviation	Protein Name	Pathway	NCBI ID	Number of the repeated reaction	Non-homology to human proteome	Essentiality	Localization	Conservation in Helicobacter pylori (Score)	Non-homology to gut flora (Score)	Druggability	Broad-spectrum (Score)
1	Glk	glucokinase [EC:2.7.1.2]	hpy00010	NP_207894		NSS	Not essential
2	Pgi	glucose-6-phosphate isomerase [EC:5.3.1.9]	hpy00010	NP_207957		SS
3		fructose-1,6-bisphosphatase I [EC:3.1.3.11]	hpy00010	NP_208176		SS
4		fructose-bisphosphate aldolase, class II [EC:4.1.2.13]	hpy00010	NP_206975		NSS	Not essential
5	TpiA	triosephosphate isomerase (TIM) [EC:5.3.1.1]	hpy00010	NP_206993		SS
6		glyceraldehyde 3-phosphate dehydrogenase [EC:1.2.1.12]	hpy00010	NP_207713		SS
7		glyceraldehyde 3-phosphate dehydrogenase [EC:1.2.1.12]	hpy00010	NP_208138		SS
8	Pgk	phosphoglycerate kinase [EC:2.7.2.3]	hpy00010	NP_208137		SS
9		2,3-bisphosphoglycerate-independent phosphoglycerate mutase [EC:5.4.2.12]	hpy00010	NP_207765		NSS	Not essential
10	Eno	enolase [EC:4.2.1.11]	hpy00010	NP_206953		SS
11		phosphoenolpyruvate synthase	hpy00010	NP_206921		NSS	Not essential
12	PorA	pyruvate ferredoxin oxidoreductase alpha subunit [EC:1.2.7.1]	hpy00010	NP_207901		NSS	Not essential
13		pyruvate ferredoxin oxidoreductase beta subunit	hpy00010	NP_207902		NSS	Not essential
14	PorC	pyruvate ferredoxin oxidoreductase gamma subunit [EC:1.2.7.1]	hpy00010	NP_207899		NSS	Essential	Cytoplasmic	>200	80-200	Not druggable
15	PorD	pyruvate ferredoxin oxidoreductase delta subunit [EC:1.2.7.1]	hpy00010	NP_207900		NSS	Not essential
16	OorA	2-oxoglutarate/2-oxoacid ferredoxin oxidoreductase subunit alpha [EC:1.2.7.3 1.2.7.11]	hpy00010	NP_207384		NSS	Essential	Cytoplasmic	>200	>200
17	OorB	2-oxoglutarate/2-oxoacid ferredoxin oxidoreductase subunit beta [EC:1.2.7.3 1.2.7.11]	hpy00010	NP_207385		NSS	Essential	Cytoplasmic	>200	>200
18		cinnamyl-alcohol dehydrogenase	hpy00010	NP_207895		SS
19		acetyl-CoA synthetase [EC:6.2.1.1]	hpy00010	NP_207835		SS
20	AlgC	phosphomannomutase / phosphoglucomutase [EC:5.4.2.8 5.4.2.2]	hpy00010	NP_208067		SS
21	GltA	citrate synthase [EC:2.3.3.1]	hpy00020	NP_206828		SS
22		aconitate hydratase 2 / 2-methylisocitrate dehydratase [EC:4.2.1.3 4.2.1.99]	hpy00020	NP_207572		NSS	Not essential
23		isocitrate dehydrogenase [EC:1.1.1.42]	hpy00020	NP_206829		SS
24	OorA	2-oxoglutarate/2-oxoacid ferredoxin oxidoreductase subunit alpha [EC:1.2.7.3 1.2.7.11]	hpy00020		16
25	OorB	2-oxoglutarate/2-oxoacid ferredoxin oxidoreductase subunit beta [EC:1.2.7.3 1.2.7.11]	hpy00020		17
26	OorC	2-oxoglutarate ferredoxin oxidoreductase subunit gamma [EC:1.2.7.3]	hpy00020	NP_207386		NSS	Essential	Cytoplasmic	>200	50-80	Not druggable
27	OorD	2-oxoglutarate ferredoxin oxidoreductase subunit delta [EC:1.2.7.3]	hpy00020	NP_207383		NSS	Not essential
28		fumarate reductase flavoprotein subunit [EC:1.3.5.4]	hpy00020	NP_206991		SS
29	FrdB	fumarate reductase iron-sulfur subunit [EC:1.3.5.4]	hpy00020	NP_206990		SS
30		fumarate reductase subunit C	hpy00020	NP_206992		NSS	Not essential
31	FumC	fumarate hydratase, class II [EC:4.2.1.2]	hpy00020	NP_208117		SS
32		malate dehydrogenase (quinone) [EC:1.1.5.4]	hpy00020	NP_206886		SS
33	PorA	pyruvate ferredoxin oxidoreductase alpha subunit [EC:1.2.7.1]	hpy00020		12
34		pyruvate ferredoxin oxidoreductase beta subunit	hpy00020		13
35	PorC	pyruvate ferredoxin oxidoreductase gamma subunit [EC:1.2.7.1]	hpy00020		14
36	PorD	pyruvate ferredoxin oxidoreductase delta subunit [EC:1.2.7.1]	hpy00020		15
37	Pgi	glucose-6-phosphate isomerase [EC:5.3.1.9]	hpy00030		2
38		6-phosphogluconolactonase	hpy00030	NP_207892		SS
39		6-phosphogluconolactonase	hpy00030	NP_207893		SS
40		ribulose-phosphate 3-epimerase [EC:5.1.3.1]	hpy00030	NP_208177		SS
41		transketolase [EC:2.2.1.1]	hpy00030	NP_207879		SS
42		transaldolase [EC:2.2.1.2]	hpy00030	NP_208286		NSS	Not essential
43	LacA/Rpi	ribose 5-phosphate isomerase B [EC:5.3.1.6]	hpy00030	NP_207369		NSS	Essential	Cytoplasmic	>200	50-80	Druggable	80-200
44		phosphopentomutase [EC:5.4.2.7]	hpy00030	NP_207970		NSS	Not essential
45	AlgC	phosphomannomutase / phosphoglucomutase [EC:5.4.2.8 5.4.2.2]	hpy00030		20
46		ribose-phosphate pyrophosphokinase [EC:2.7.6.1]	hpy00030	NP_207536		SS
47		phosphogluconate dehydratase [EC:4.2.1.12]	hpy00030	NP_207891		NSS
48		2-keto-3-deoxy-6-phosphogluconate aldolase	hpy00030	NP_207890		NSS
49		fructose-bisphosphate aldolase, class II [EC:4.1.2.13]	hpy00030		4
50		fructose-1,6-bisphosphatase I [EC:3.1.3.11]	hpy00030		3
51	GalU	UTP--glucose-1-phosphate uridylyltransferase [EC:2.7.7.9]	hpy00040	NP_207440		NSS	Essential	Cytoplasmic	>200	>200
52		ribulose-phosphate 3-epimerase [EC:5.1.3.1]	hpy00040		40
53	AlgC	phosphomannomutase / phosphoglucomutase [EC:5.4.2.8 5.4.2.2]	hpy00051		20
54		mannose-1-phosphate guanylyltransferase [EC:2.7.7.13]	hpy00051	NP_206844		NSS	Not essential
55		GDPmannose 4,6-dehydratase [EC:4.2.1.47]	hpy00051	NP_206845		SS
56		GDP-L-fucose synthase [EC:1.1.1.271]	hpy00051	NP_206846		SS
57		L-fuculose-phosphate aldolase [EC:4.1.2.17]	hpy00051	NP_206912		NSS	Not essential
58		fructose-1,6-bisphosphatase I [EC:3.1.3.11]	hpy00051		3
59		fructose-bisphosphate aldolase, class II [EC:4.1.2.13]	hpy00051		4
60	TpiA	triosephosphate isomerase (TIM) [EC:5.3.1.1]	hpy00051		5
61	LacA/Rpi	ribose 5-phosphate isomerase B [EC:5.3.1.6]	hpy00051		43
62		UDP-glucose 4-epimerase [EC:5.1.3.2]	hpy00052	NP_207158		SS
63	GalU	UTP--glucose-1-phosphate uridylyltransferase [EC:2.7.7.9]	hpy00052		51
64	AlgC	phosphomannomutase / phosphoglucomutase [EC:5.4.2.8 5.4.2.2]	hpy00052		20
65	Glk	glucokinase [EC:2.7.1.2]	hpy00052		1
66		acetyl-CoA carboxylase carboxyl transferase subunit alpha	hpy00061	NP_207352		NSS	Not essential
67		acetyl-CoA carboxylase biotin carboxyl carrier protein subunit	hpy00061	NP_207169		NSS	Not essential
68		biotin carboxylase	hpy00061	NP_207168		SS
69		acetyl-CoA carboxylase carboxyl transferase subunit beta	hpy00061	NP_207742		SS
70		malonyl CoA-ACP transacylase	hpy00061	NP_206890		NSS	Not essential
71		3-oxoacyl-ACP synthase III	hpy00061	NP_207001		NSS	Not essential
72		3-oxoacyl-ACP synthase	hpy00061	NP_207353		SS
73	FabG	3-oxoacyl-ACP reductase	hpy00061	NP_207356		SS
74	FabZ	(3R)-hydroxymyristoyl-ACP dehydratase	hpy00061	NP_208167		NSS	Not essential
75		enoyl-ACP reductase	hpy00061	NP_206994		NSS	Not essential
76		acetyl CoA acetyltransferase	hpy00071	NP_207484		SS
77		succinyl-CoA:3-ketoacid-CoA transferase subunit A	hpy00072	NP_207485		SS
78		succinyl-CoA:3-ketoacid-CoA transferase subunit B	hpy00072	NP_207486		SS
79		acetyl CoA acetyltransferase	hpy00072		76
80		7-alpha-hydroxysteroid dehydrogenase	hpy00121	NP_207804		SS
81	UbiA	4-hydroxybenzoate octaprenyltransferase	hpy00130	NP_208152		SS
82		menaquinone biosynthesis decarboxylase	hpy00130	NP_207194		NSS	Not essential
83		3-octaprenyl-4-hydroxybenzoate carboxy-lyase	hpy00130	NP_208267		NSS	Not essential
84	UbiE	ubiquinone/menaquinone biosynthesis methyltransferase	hpy00130	NP_208274		SS
85		hypothetical protein	hpy00130	NP_207571		NSS	Not essential
86		menaquinone biosynthesis radical SAM protein	hpy00130	NP_207448		NSS	Not essential
87		adenosine deaminase	hpy00130	NP_207065		NSS	Not essential
88		aminodeoxyfutalosine nucleosidase	hpy00130	NP_206889		NSS	Not essential
89	MqnC	dehypoxanthine futalosine cyclase	hpy00130	NP_207450		NSS	Essential	Cytoplasmic	>200	>200
90		hypothetical protein	hpy00130	NP_206951		NSS	Not essential
91		NADH-quinone oxidoreductase subunit A	hpy00190	NP_208052		NSS	Not essential
92		NADH-quinone oxidoreductase subunit B	hpy00190	NP_208053		SS
93		NADH-quinone oxidoreductase subunit C	hpy00190	NP_208054		SS
94		NADH-quinone oxidoreductase subunit D	hpy00190	NP_208055		SS
95	NuoE	hypothetical protein	hpy00190	NP_208056		NSS	Essential	Unknown
96	NuoF	hypothetical protein	hpy00190	NP_208057		NSS	Essential	Cytoplasmic	>200	NSS	Not druggable
97		NADH-quinone oxidoreductase subunit G	hpy00190	NP_208058		SS
98		NADH-quinone oxidoreductase subunit H	hpy00190	NP_208059		SS
99		NADH-quinone oxidoreductase subunit I	hpy00190	NP_208060		SS
100		NADH-quinone oxidoreductase subunit J	hpy00190	NP_208061		NSS	Not essential
101	NuoK	NADH-quinone oxidoreductase subunit K	hpy00190	NP_208062		NSS	Essential	Cytoplasmic membrane
102		NADH-quinone oxidoreductase subunit L	hpy00190	NP_208063		SS
103		NADH-quinone oxidoreductase subunit M	hpy00190	NP_208064		SS
104		NADH-quinone oxidoreductase subunit N	hpy00190	NP_208065		SS
105		fumarate reductase flavoprotein subunit	hpy00190		28
106	FrdB	fumarate reductase iron-sulfur subunit [EC:1.3.5.4]	hpy00190		29
107		fumarate reductase cytochrome b-556 subunit	hpy00190		30
108		ubiquinol cytochrome c oxidoreductase Rieske 2Fe-2S subunit	hpy00190	NP_208331		SS
109		ubiquinol cytochrome c oxidoreductase cytochrome b subunit	hpy00190	NP_208330		SS
110	FbcH	ubiquinol cytochrome c oxidoreductase cytochrome c1 subunit	hpy00190	NP_208329		NSS	Not essential
111		cbb3-type cytochrome c oxidase subunit I	hpy00190	NP_206943		NSS	Not essential
112		cbb3-type cytochrome c oxidase subunit II	hpy00190	NP_206944		NSS	Not essential
113		cbb3-type cytochrome c oxidase subunit IV	hpy00190	NP_206945		NSS	Essential	Unknown
114		cbb3-type cytochrome c oxidase subunit III	hpy00190	NP_206946		SS
115		ATP synthase subunit alpha	hpy00190	NP_207925		SS
116		ATP synthase subunit beta	hpy00190	NP_207923		SS
117		ATP synthase subunit gamma	hpy00190	NP_207924		SS
118	AtpH	ATP synthase subunit delta	hpy00190	NP_207926		NSS	Essential	Cytoplasmic	>200	NSS	Not druggable
119	AtpC	ATP synthase subunit epsilon	hpy00190	NP_207922		NSS	Essential	Cytoplasmic	>200	50-80	Not druggable
120		ATP synthase subunit A	hpy00190	NP_207621		NSS	Not essential
121	AtpF	ATP synthase subunit B	hpy00190	NP_207927		NSS	Essential	Cytoplasmic	>200	NSS	Not druggable
122	AtpF'/AtpX	ATP synthase subunit B'	hpy00190	NP_207928		NSS	Essential	Unknown
123		ATP synthase subunit C	hpy00190	NP_208004		NSS	Not essential
124		inorganic pyrophosphatase	hpy00190	NP_207414		NSS	Not essential
125		polyphosphate kinase	hpy00190	NP_207800		NSS	Not essential
126		arginase	hpy00220	NP_208190		SS
127	UreB	urease subunit beta	hpy00220	NP_206872		NSS	Not essential
128		urease subunit alpha	hpy00220	NP_206873		NSS	Not essential
129	GlnA	glutamine synthetase	hpy00220	NP_207309		SS
130		glutamate dehydrogenase	hpy00220	NP_207178		SS
131		aspartate aminotransferase	hpy00220	NP_207466		SS
132		phosphopentomutase	hpy00230		44
133	AlgC	phosphomannomutase / phosphoglucomutase [EC:5.4.2.8 5.4.2.2]	hpy00230		20
134		ribose-phosphate pyrophosphokinase	hpy00230		46
135		phosphoribosylamine--glycine ligase	hpy00230	NP_208010		SS
136		adenylosuccinate lyase	hpy00230	NP_207903		SS
137		adenine phosphoribosyltransferase	hpy00230	NP_207367		SS
138	SurE	5'-nucleotidase	hpy00230	NP_207722		NSS	Not essential
139	DeoD	purine-nucleoside phosphorylase	hpy00230	NP_207969		NSS	Not essential
140		inosine 5'-monophosphate dehydrogenase	hpy00230	NP_207622		SS
141	Ndk	nucleoside diphosphate kinase	hpy00230	NP_206997		SS
142		phosphoribosyltransferase	hpy00230	NP_207529		NSS	Not essential
143	GuaA	GMP synthase	hpy00230	NP_207207		SS
144		guanosine 5'-monophosphate oxidoreductase	hpy00230	NP_207648		SS
145	Gmk	guanylate kinase	hpy00230	NP_207119		SS
146		ribonucleotide-diphosphate reductase subunit alpha	hpy00230	NP_207474		SS
147	NrdF	ribonucleotide-diphosphate reductase subunit beta	hpy00230	NP_207162		SS
148		penta-phosphate guanosine-3'-pyrophosphohydrolase	hpy00230	NP_207568		SS
149		exopolyphosphatase	hpy00230	NP_207076		NSS	Not essential
150		adenylosuccinate synthetase	hpy00230	NP_207053		SS
151		2',3'-cyclic-nucleotide 2'-phosphodiesterase	hpy00230	NP_206904		NSS	Not essential
152	Adk	adenylate kinase	hpy00230	NP_207413		SS
153	UreB	urease subunit beta	hpy00230		127
154		urease subunit alpha	hpy00230		128
155	CarB	carbamoyl phosphate synthase large subunit	hpy00240	NP_207711		SS
156		carbamoyl phosphate synthase small subunit	hpy00240	NP_208029		SS
157	PyrB	aspartate carbamoyltransferase	hpy00240	NP_207875		SS
158	PyrC	dihydroorotase	hpy00240	NP_207064		NSS	Not essential
159		dihydroorotase	hpy00240	NP_207376		NSS	Not essential
160		dihydroorotate dehydrogenase 2	hpy00240	NP_207801		SS
161	PyrE	orotate phosphoribosyltransferase	hpy00240	NP_208049		NSS	Not essential
162		orotidine 5'-phosphate decarboxylase	hpy00240	NP_206807		NSS	Not essential
163	PyrH	uridylate kinase [KO:K09903] [EC:2.7.4.22]	hpy00240	NP_207570		NSS	Not essential
164	Ndk	nucleoside diphosphate kinase	hpy00240		141
165	PyrG	pyrG; CTP synthetase [KO:K01937] [EC:6.3.4.2]	hpy00240	NP_207147		SS
166	Dcd	dcd; deoxycytidine triphosphate deaminase [KO:K01494] [EC:3.5.4.13]	hpy00240	NP_207170		NSS	Not essential
167	SurE	5'-nucleotidase	hpy00240		138
168		ribonucleotide-diphosphate reductase subunit alpha	hpy00240		146
169	NrdF	ribonucleotide-diphosphate reductase subunit beta	hpy00240		147
170	Dut	deoxyuridine 5'-triphosphate nucleotidohydrolase	hpy00240	NP_207659		SS
171	ThyX	thymidylate synthase	hpy00240	NP_208323		NSS	Not essential
172	DeoD	purine-nucleoside phosphorylase	hpy00240		139
173	Tmk	thymidylate kinase	hpy00240	NP_208265		NSS
174		2',3'-cyclic-nucleotide 2'-phosphodiesterase	hpy00240		151
175		aspartate aminotransferase	hpy00250		131
176		L-asparaginase II	hpy00250	NP_207517		NSS	Not essential
177		alanine dehydrogenase	hpy00250	NP_208189		SS
178	AspA	aspartate aminotransferase	hpy00250	NP_207443		SS
179		adenylosuccinate synthetase	hpy00250		150
180		adenylosuccinate lyase	hpy00250		136
181	PyrB		hpy00250		157
182		glutamate dehydrogenase	hpy00250		130
183		bifunctional proline dehydrogenase/pyrroline-5-carboxylate dehydrogenase	hpy00250	NP_206857		SS
184	GlnA	glutamine synthetase	hpy00250		129
185	CarB		hpy00250		155
186		carbamoyl phosphate synthase small subunit	hpy00250		156
187		glucosamine--fructose-6-phosphate aminotransferase	hpy00250	NP_208322		SS
188	LysC	aspartokinase	hpy00260	NP_208021		NSS	Essential	Cytoplasmic	>200	>200
189		aspartate-semialdehyde dehydrogenase	hpy00260	NP_207980		NSS	Not essential
190		homoserine dehydrogenase	hpy00260	NP_207615		NSS	Not essential
191		homoserine kinase	hpy00260	NP_207841		NSS	Not essential
192		threonine synthase	hpy00260	NP_206898		SS
193	GlyA	serine hydroxymethyltransferase	hpy00260	NP_206982		SS
194		2,3-bisphosphoglycerate-independent phosphoglycerate mutase	hpy00260		9
195		D-3-phosphoglycerate dehydrogenase	hpy00260	NP_207195		SS
196	SerB	phosphoserine phosphatase	hpy00260	NP_207446		SS
197		CDP-diacylglycerol--serine O-phosphatidyltransferase	hpy00260	NP_207862		NSS	Not essential
198	SdaA	L-serine deaminase	hpy00260	NP_206932		NSS	Not essential
199	TrpA	tryptophan synthase subunit alpha	hpy00260	NP_208069		NSS	Not essential
200		tryptophan synthase subunit beta	hpy00260	NP_208070		NSS	Not essential
201		aspartokinase	hpy00261		188
202		aspartate-semialdehyde dehydrogenase	hpy00261		189
203	DapA	4-hydroxy-tetrahydrodipicolinate synthase	hpy00261	NP_207803		SS
204	DapB	4-hydroxy-tetrahydrodipicolinate reductase	hpy00261	NP_207307		NSS	Essential	Cytoplasmic	>200	80-200	Druggable	>200
205	CysE	serine acetyltransferase	hpy00270	NP_208002		NSS	Not essential
206	CysK	cysteine synthetase	hpy00270	NP_206907		SS
207		cystathionine gamma-synthase	hpy00270	NP_206906		SS
208		S-adenosylmethionine synthetase	hpy00270	NP_206996		SS
209	SpeE	polyamine aminopropyl transferase	hpy00270	NP_207625		SS
210		aminodeoxyfutalosine nucleosidase	hpy00270		88
211		cytosine specific DNA methyltransferase	hpy00270	NP_206852		SS
212		adenine/cytosine DNA methyltransferase	hpy00270	NP_206855		SS
213		cytosine specific DNA methyltransferase	hpy00270	NP_207912		NSS	Not essential
214		S-ribosylhomocysteinase	hpy00270	NP_206905		NSS	Not essential
215		aspartokinase	hpy00270		188
216		aspartate-semialdehyde dehydrogenase	hpy00270		189
217		homoserine dehydrogenase	hpy00270		190
218		branched-chain amino acid aminotransferase	hpy00270	NP_208259		SS
219		aspartate aminotransferase	hpy00270		131
220	SadA	L-serine deaminase	hpy00270		198
221		D-3-phosphoglycerate dehydrogenase	hpy00270		195
222		branched-chain amino acid aminotransferase	hpy00280		218
223		succinyl-CoA:3-ketoacid-CoA transferase subunit A	hpy00280		77
224		succinyl-CoA:3-ketoacid-CoA transferase subunit B	hpy00280		78
225		acetyl CoA acetyltransferase	hpy00280		76
226		ketol-acid reductoisomerase	hpy00290	NP_207128		NSS	Not essential
227		branched-chain amino acid aminotransferase	hpy00290		218
228		homoserine dehydrogenase	hpy00300		190
229		aspartokinase	hpy00300		188
230		aspartate-semialdehyde dehydrogenase	hpy00300		189
231	DapA	4-hydroxy-tetrahydrodipicolinate synthase	hpy00300		203
232	DapB	4-hydroxy-tetrahydrodipicolinate reductase	hpy00300		204
233		2,3,4,5-tetrahydropyridine-2,6-dicarboxylate N-succinyltransferase	hpy00300	NP_207420		NSS	Not essential
234		succinyl-diaminopimelate desuccinylase	hpy00300	NP_207010		SS
235	DapF	diaminopimelate epimerase	hpy00300	NP_207361		NSS	Not essential
236		diaminopimelate decarboxylase	hpy00300	NP_207088		SS
237		saccharopine dehydrogenase	hpy00300	NP_208298		NSS	Not essential
238	MurE	UDP-N-acetylmuramoylalanyl-D-glutamate--2,6-diaminopimelate ligase	hpy00300	NP_208285		NSS	Not essential
239		UDP-N-acetylmuramoyl-tripeptide--D-alanyl-D-alanine ligase	hpy00300	NP_207534		NSS	Essential	Cytoplasmic membrane
240		saccharopine dehydrogenase	hpy00310		237
241		acetyl CoA acetyltransferase	hpy00310		76
242		acetone carboxylase subunit beta	hpy00330	NP_207489		SS
243		arginine decarboxylase	hpy00330	NP_207220		NSS	Not essential
244		agmatine deiminase	hpy00330	NP_206850		NSS	Not essential
245		N-carbamoylputrescine amidase	hpy00330	NP_207550		SS
246	SpeE	polyamine aminopropyl transferase	hpy00330		209
247	NspC	carboxynorspermidine decarboxylase	hpy00330	NP_206822		NSS	Not essential
248	AmiE	acylamide amidohydrolase	hpy00330	NP_207092		NSS	Not essential
249		arginase	hpy00330		126
250		pyrroline-5-carboxylate reductase	hpy00330	NP_207949		SS
251		bifunctional proline dehydrogenase/pyrroline-5-carboxylate dehydrogenase	hpy00330		183
252		aspartate aminotransferase	hpy00330		131
253		aspartate aminotransferase	hpy00360		131
254	DadA	D-amino acid dehydrogenase	hpy00360	NP_207735		NSS	Not essential
255	AmiE	acylamide amidohydrolase	hpy00360		248
256		4-oxalocrotonate tautomerase	hpy00362	NP_207716		NSS	Not essential
257		acetyl CoA acetyltransferase	hpy00362		76
258		acetyl CoA acetyltransferase	hpy00380		76
259	AmiE	acylamide amidohydrolase	hpy00380		248
260		catalase	hpy00380	NP_207669		SS
261		catalase-like protein	hpy00380	NP_207282		NSS	Not essential
262		phospho-2-dehydro-3-deoxyheptonate aldolase	hpy00400	NP_206934		NSS	Not essential
263	AroB	3-dehydroquinate synthase	hpy00400	NP_207081		NSS	Not essential
264	AroQ	3-dehydroquinate dehydratase	hpy00400	NP_207828		NSS	Essential	Cytoplasmic	>200	80-200	Druggable	Mostly 80-200
265	AroE	shikimate 5-dehydrogenase	hpy00400	NP_208041		NSS	Essential	Cytoplasmic	>200	80-200	Druggable	Mostly 80-200
266	AroK	shikimate kinase	hpy00400	NP_206956		NSS	Essential	Cytoplasmic	>200	80-200	Not druggable
267		3-phosphoshikimate 1-carboxyvinyltransferase	hpy00400	NP_207199		NSS	Not essential
268	AroC	chorismate synthase	hpy00400	NP_207457		NSS	Essential	Cytoplasmic	>200	>200
269		anthranilate synthase component I	hpy00400	NP_208074		NSS	Not essential
270		anthranilate synthase component II	hpy00400	NP_208073		NSS	Not essential
271	TrpD	anthranilate phosphoribosyltransferase	hpy00400	NP_208072		NSS	Not essential
272	HP0276	hypothetical protein	hpy00400	NP_207074		NSS	Essential	Cytoplasmic	>200	NSS	Not druggable
273	TrpC	bifunctional indole-3-glycerol phosphate synthase/phosphoribosylanthranilate isomerase	hpy00400	NP_208071		NSS	Not essential
274	TrpA	tryptophan synthase subunit alpha	hpy00400		199
275		tryptophan synthase subunit beta	hpy00400		200
276		chorismate mutase	hpy00400	NP_207089		NSS	Not essential
277		prephenate dehydrogenase	hpy00400	NP_208171		NSS	Not essential
278		aspartate aminotransferase	hpy00400		131
279		prephenate dehydrogenase	hpy00401		277
280		aspartate aminotransferase	hpy00401		131
281	PanD	aspartate 1-decarboxylase	hpy00410	NP_206836		NSS	Essential	Cytoplasmic	>200	80-200	Druggable	80-200
282	PanC	pantothenate synthetase	hpy00410	NP_206808		NSS	Essential	Cytoplasmic	>200	>200
283		gamma-glutamyltranspeptidase	hpy00430	NP_207909		SS
284		alanine dehydrogenase	hpy00430		177
285	AckA	acetate kinase	hpy00430	NP_207696		NSS	Not essential
286		cystathionine gamma-synthase	hpy00450		207
287		thioredoxin reductase	hpy00450	NP_207618		SS
288		thioredoxin reductase	hpy00450	NP_207955		NSS	Not essential
289		L-seryl-tRNA(Sec)	hpy00450	NP_208304		NSS	Not essential
290	MetG	methionine--tRNA ligase	hpy00450	NP_207215		SS
291		gamma-glutamyltranspeptidase	hpy00460		283
292		L-asparaginase II	hpy00460		176
293	GlyA	serine hydroxymethyltransferase	hpy00460		193
294	AmiF	formamidase	hpy00460	NP_208030		NSS	Not essential
295		glutamate racemase	hpy00471	NP_207344		NSS	Not essential
296	MurC	UDP-N-acetylmuramate--L-alanine ligase	hpy00471	NP_207417		NSS	Not essential
297	MurD	UDP-N-acetylmuramoylalanine--D-glutamate ligase	hpy00471	NP_207291		NSS	Not essential
298	Alr	alanine racemase	hpy00473	NP_207733		NSS	Essential	Cytoplasmic	>200	>200
299	Ddl	D-alanine--D-alanine ligase	hpy00473	NP_207532		NSS	Essential	Cytoplasmic	>200	80-200	Druggable	>200
300		gamma-glutamyltranspeptidase	hpy00480		283
301		cytosol aminopeptidase	hpy00480	NP_207365		SS
302		isocitrate dehydrogenase [EC:1.1.1.42]	hpy00480		23
303		glucose-6-phosphate 1-dehydrogenase [EC:1.1.1.49 1.1.1.363]	hpy00480		38
304	SpeE	polyamine aminopropyl transferase	hpy00480		209
305	GalU	UTP--glucose-1-phosphate uridylyltransferase	hpy00500		51
306	AlgC	phosphomannomutase / phosphoglucomutase	hpy00500		20
307	Glk	glucokinase	hpy00500		1
308	Pgi	glucose-6-phosphate isomerase	hpy00500		2
309	GlmU	bifunctional N-acetylglucosamine-1-phosphate uridyltransferase/glucosamine-1-phosphate acetyltransferase	hpy00520	NP_207477		NSS	Not essential
310	MurZ/MurA	UDP-N-acetylglucosamine 1-carboxyvinyltransferase	hpy00520	NP_207442		NSS	Essential	Cytoplasmic	>200	>200
311	MurB	UDP-N-acetylenolpyruvoylglucosamine reductase	hpy00520	NP_208209		NSS	Not essential
312		UDP-N-acetylglucosamine 4,6-dehydratase	hpy00520	NP_207633		SS
313		UDP-4-amino-4,6-dideoxy-N-acetyl-beta-L-altrosamine aminotransferase	hpy00520	NP_207164		NSS	Not essential
314		UDP-4-amino-4,6-dideoxy-N-acetyl-beta-L-altrosamine N-acetyltransferase	hpy00520	NP_207125		NSS	Not essential
315		bifunctional pseudaminic acid cytidylyltransferase/UDP-2,4-diacetamido-2,4, 6-trideoxy-beta-L-altropyranose hydrolase	hpy00520	NP_207124		NSS	Not essential
316		pseudaminic acid synthase	hpy00520	NP_206977		NSS	Not essential
317	GlmM	phosphoglucosamine mutase	hpy00520	NP_206875		SS
318		glucosamine--fructose-6-phosphate aminotransferase	hpy00520		187
319	Glk	glucokinase	hpy00520		1
320	Pgi	glucose-6-phosphate isomerase	hpy00520		2
321	AlgC	phosphomannomutase / phosphoglucomutase	hpy00520		20
322	GalU	UTP--glucose-1-phosphate uridylyltransferase	hpy00520		51
323		UDP-glucose 4-epimerase	hpy00520		62
324		mannose-1-phosphate guanylyltransferase	hpy00520		54
325		GDPmannose 4,6-dehydratase	hpy00520		55
326		GDP-L-fucose synthase	hpy00520		56
327	Glk	glucokinase	hpy00521		1
328	AlgC	phosphomannomutase / phosphoglucomutase	hpy00521		20
329	LpxA	acyl-[acyl-carrier-protein]--UDP-N-acetylglucosamine O-acyltransferase	hpy00540	NP_208166		NSS	Essential	Cytoplasmic	>200	80-200	Druggable	>200
330	LpxC	UDP-3-O-[3-hydroxymyristoyl] N-acetylglucosamine deacetylase [KO:K02535] [EC:3.5.1.108]	hpy00540	NP_207843		NSS	Essential	Cytoplasmic	>200	>200
331	LpxD	UDP-3-O-[3-hydroxymyristoyl] glucosamine N-acyltransferase [KO:K02536] [EC:2.3.1.191]	hpy00540	NP_206995		NSS	Essential	Cytoplasmic	>200	>200
332		hypothetical protein [KO:K03269] [EC:3.6.1.54]	hpy00540	NP_207192		NSS	Not essential
333	LpxB	lipid-A-disaccharide synthase [KO:K00748] [EC:2.4.1.182]	hpy00540	NP_207661		NSS	Not essential
334	LpxK	tetraacyldisaccharide 4'-kinase [KO:K00912] [EC:2.7.1.130]	hpy00540	NP_207126		NSS	Not essential
335		KpsF/GutQ family protein [KO:K06041] [EC:5.3.1.13]	hpy00540	NP_208220		NSS	Not essential
336		2-dehydro-3-deoxyphosphooctonate aldolase [KO:K01627] [EC:2.5.1.55]	hpy00540	NP_206805		NSS	Not essential
337		3-deoxy-D-manno-octulosonate 8-phosphate phosphatase [KO:K03270] [EC:3.1.3.45]	hpy00540	NP_208361		SS
338		3-deoxy-manno-octulosonate cytidylyltransferase [KO:K00979] [EC:2.7.7.38]	hpy00540	NP_207028		NSS	Not essential
339	WaaA/ KdtA	3-deoxy-D-manno-octulosonic acid transferase [KO:K02527] [EC:2.4.99.12 2.4.99.13 2.4.99.14 2.4.99.15]	hpy00540	NP_207749		NSS	Essential	Cytoplasmic	>200	80-200	Not druggable
340		lipid A biosynthesis lauroyl acyltransferase [KO:K02517] [EC:2.3.1.241 2.3.1.-]	hpy00540	NP_207078		NSS	Not essential
341		lipid A phosphoethanolamine transferase [KO:K03760] [EC:2.7.8.43]	hpy00540	NP_206824		NSS	Not essential
342		hypothetical protein [KO:K09778] [EC:2.3.1.-]	hpy00540	NP_207068		NSS	Not essential
343		lipid A 1-phosphatase [KO:K12977] [EC:3.1.3.-]	hpy00540	NP_206823		NSS	Not essential
344		Kdo hydrolase subunit 2 [KO:K23082] [EC:3.2.1.144]	hpy00540	NP_207374		NSS	Not essential
345		Kdo hydrolase subunit 2 [KO:K23083]	hpy00540	NP_207375		NSS	Not essential
346		hypothetical protein [KO:K23159] [EC:3.1.3.-]	hpy00540	NP_208371		NSS	Essential	Cytoplasmic membrane
347		phosphoheptose isomerase [KO:K03271] [EC:5.3.1.28]	hpy00540	NP_207651		NSS	Not essential
348		bifunctional heptose 7-phosphate kinase/heptose 1-phosphate adenylyltransferase [KO:K03272] [EC:2.7.1.167 2.7.7.70]	hpy00540	NP_207652		SS
349	GmhB	D,D-heptose 1,7-bisphosphate phosphatase [KO:K03273] [EC:3.1.3.82 3.1.3.83]	hpy00540	NP_207654		NSS	Essential	Cytoplasmic	>200	80-200	Not druggable
350		ADP-glyceromanno-heptose 6-epimerase [KO:K03274] [EC:5.1.3.20]	hpy00540	NP_207653		NSS	Not essential
351		lipopolysaccharide heptosyltransferase [KO:K02841] [EC:2.4.-.-]	hpy00540	NP_207077		NSS	Essential	Cytoplasmic membrane
352		ADP-heptose-LPS heptosyltransferase II RfaF [KO:K02843] [EC:2.4.-.-]	hpy00540	NP_207982		NSS	Not essential
353		lipopolysaccharide 1,2-glucosyltransferase RfaJ [KO:K03279] [EC:2.4.1.58]	hpy00540	NP_208207		NSS	Not essential
354		lipopolysaccharide 1,2-glucosyltransferase RfaJ [KO:K03279] [EC:2.4.1.58]	hpy00540	NP_206958		NSS	Not essential
355		lipid A core--O-antigen ligase	hpy00540	NP_207829		NSS	Not essential
356		UDP-N-acetylglucosamine 1-carboxyvinyltransferase	hpy00550		310
357	MurB	UDP-N-acetylenolpyruvoylglucosamine reductase	hpy00550		311
358	MurC	UDP-N-acetylmuramate--L-alanine ligase	hpy00550		296
359	MurD	UDP-N-acetylmuramoylalanine--D-glutamate ligase	hpy00550		297
360	MurE	UDP-N-acetylmuramoylalanyl-D-glutamate--2,6-diaminopimelate ligase	hpy00550		238
361	Ddl	D-alanine--D-alanine ligase	hpy00550		299
362		UDP-N-acetylmuramoyl-tripeptide--D-alanyl-D-alanine ligase	hpy00550		239
363		isoprenyl transferase	hpy00550	NP_208013		SS
364		membrane protein	hpy00550	NP_207644		SS
365	MraY	phospho-N-acetylmuramoyl-pentapeptide-transferase	hpy00550	NP_207290		NSS	Not essential
366	MurG	UDP-N-acetylglucosamine--N-acetylmuramyl-(pentapeptide) pyrophosphoryl-undecaprenol N-acetylglucosamine transferase	hpy00550	NP_207946		NSS	Not essential
367		penicillin-binding protein 1A	hpy00550	NP_207392		NSS	Essential	Cytoplasmic membrane
368		penicillin-binding protein 2	hpy00550	NP_208356		NSS	Not essential
369	FtsI	cell division protein	hpy00550	NP_208347		NSS	Not essential
370		cinnamyl-alcohol dehydrogenase	hpy00561		18
371	PlsX	glycerol-3-phosphate acyltransferase	hpy00561	NP_207000		NSS	Essential	Cytoplasmic	>200	>200
372	PlsY	glycerol-3-phosphate acyltransferase	hpy00561	NP_208300		NSS	Not essential
373		1-acylglycerol-3-phosphate O-acyltransferase	hpy00561	NP_208140		SS
374	DgkA	diacylglycerol kinase	hpy00561	NP_207494		NSS	Essential	Cytoplasmic membrane
375	GpsA	NAD(P)H-dependent glycerol-3-phosphate dehydrogenase	hpy00564	NP_207753		SS
376	PlsY	glycerol-3-phosphate acyltransferase	hpy00564		372
377		1-acylglycerol-3-phosphate O-acyltransferase	hpy00564		373
378	DgkA	diacylglycerol kinase	hpy00564		374
379		phospholipase A1	hpy00564	NP_207296		NSS	Not essential
380		CDP-diacylglycerol pyrophosphatase	hpy00564	NP_207665		NSS	Not essential
381		phosphatidate cytidylyltransferase	hpy00564	NP_207013		SS
382		CDP-diacylglycerol--serine O-phosphatidyltransferase	hpy00564		197
383		phosphatidylserine decarboxylase	hpy00564	NP_208149		SS
384		CDP-diacylglycerol--glycerol-3-phosphate 3-phosphatidyltransferase	hpy00564	NP_207806		SS
385		membrane protein	hpy00564	NP_207531		NSS	Essential	Cytoplasmic membrane
386		phospholipase A1	hpy00565		379
387		phospholipase A1	hpy00592		379
388		acetyl-CoA synthetase	hpy00620		19
389	PorA	pyruvate ferredoxin oxidoreductase alpha subunit [EC:1.2.7.1]	hpy00620		12
390		pyruvate ferredoxin oxidoreductase beta subunit	hpy00620		13
391	PorC	pyruvate ferredoxin oxidoreductase gamma subunit [EC:1.2.7.1]	hpy00620		14
392	PorD	pyruvate ferredoxin oxidoreductase delta subunit [EC:1.2.7.1]	hpy00620		15
393	OorA	2-oxoglutarate/2-oxoacid ferredoxin oxidoreductase subunit alpha [EC:1.2.7.3 1.2.7.11]	hpy00620		16
394	OorB	2-oxoglutarate/2-oxoacid ferredoxin oxidoreductase subunit beta [EC:1.2.7.3 1.2.7.11]	hpy00620		17
395	AckA	acetate kinase	hpy00620		285
396		acetyl-CoA carboxylase carboxyl transferase subunit alpha	hpy00620		66
397		acetyl-CoA carboxylase biotin carboxyl carrier protein subunit	hpy00620		67
398		biotin carboxylase	hpy00620		68
399		acetyl-CoA carboxylase carboxyl transferase subunit beta	hpy00620		69
400		malate dehydrogenase (quinone) [EC:1.1.5.4]	hpy00620		32
401	FumC	fumarate hydratase, class II [EC:4.2.1.2]	hpy00620		31
402		fumarate reductase flavoprotein subunit [EC:1.3.5.4]	hpy00620		28
403	FrdB	fumarate reductase iron-sulfur subunit [EC:1.3.5.4]	hpy00620		29
404		fumarate reductase cytochrome b-556 subunit	hpy00620		30
405		phosphoenolpyruvate synthase	hpy00620		11
406		acetyl CoA acetyltransferase	hpy00620		76
407	AmiE	acylamide amidohydrolase	hpy00627		248
408		3-octaprenyl-4-hydroxybenzoate carboxy-lyase	hpy00627		83
409		acetyl-CoA synthetase	hpy00630		19
410	GltA	citrate synthase [EC:2.3.3.1]	hpy00630		21
411		aconitate hydratase 2 / 2-methylisocitrate dehydratase [EC:4.2.1.3 4.2.1.99]	hpy00630		22
412		acetyl CoA acetyltransferase	hpy00630		76
413	GlcD	glycolate oxidase subunit	hpy00630	NP_207306		SS
414		glycerol-3-phosphate dehydrogenase	hpy00630	NP_207460		NSS	Not essential
415		catalase	hpy00630		260
416		catalase-like protein	hpy00630		261
417	GlnA	glutamine synthetase	hpy00630		129
418	GlyA	serine hydroxymethyltransferase	hpy00630		193
419		phosphogluconate dehydratase [EC:4.2.1.12]	hpy00630		48
420	PurU	formyltetrahydrofolate hydrolase	hpy00630	NP_208225		SS
421	AmiF	formamidase	hpy00630		294
422		acetyl-CoA synthetase	hpy00640		19
423	AckA	acetate kinase	hpy00640		285
424	PorA	pyruvate ferredoxin oxidoreductase alpha subunit [EC:1.2.7.1]	hpy00640		12
425		pyruvate ferredoxin oxidoreductase beta subunit	hpy00640		13
426	PorC	pyruvate ferredoxin oxidoreductase gamma subunit [EC:1.2.7.1]	hpy00640		14
427	PorD	pyruvate ferredoxin oxidoreductase delta subunit [EC:1.2.7.1]	hpy00640		15
428		acetyl-CoA carboxylase carboxyl transferase subunit alpha	hpy00640		66
429		acetyl-CoA carboxylase biotin carboxyl carrier protein subunit	hpy00640		67
430		biotin carboxylase	hpy00640		68
431		acetyl-CoA carboxylase carboxyl transferase subunit beta	hpy00640		69
432		aconitate hydratase 2 / 2-methylisocitrate dehydratase [EC:4.2.1.3 4.2.1.99]	hpy00640		22
433		acetyl CoA acetyltransferase	hpy00640		76
434	AmiE	acylamide amidohydrolase	hpy00643		248
435		acetyl CoA acetyltransferase	hpy00650		76
436		fumarate reductase flavoprotein subunit [EC:1.3.5.4]	hpy00650		28
437	FrdB	fumarate reductase iron-sulfur subunit [EC:1.3.5.4]	hpy00650		29
438		fumarate reductase cytochrome b-556 subunit	hpy00650		30
439	PorA	pyruvate ferredoxin oxidoreductase alpha subunit [EC:1.2.7.1]	hpy00650		12
440		pyruvate ferredoxin oxidoreductase beta subunit	hpy00650		13
441	PorC	pyruvate ferredoxin oxidoreductase gamma subunit [EC:1.2.7.1]	hpy00650		14
442	PorD	pyruvate ferredoxin oxidoreductase delta subunit [EC:1.2.7.1]	hpy00650		15
443	OorA	2-oxoglutarate/2-oxoacid ferredoxin oxidoreductase subunit alpha [EC:1.2.7.3 1.2.7.11]	hpy00650		16
444	OorB	2-oxoglutarate/2-oxoacid ferredoxin oxidoreductase subunit beta [EC:1.2.7.3 1.2.7.11]	hpy00650		17
445		succinyl-CoA:3-ketoacid-CoA transferase subunit A	hpy00650		77
446		succinyl-CoA:3-ketoacid-CoA transferase subunit B	hpy00650		78
447		bifunctional 5,10-methylene-tetrahydrofolate dehydrogenase/5,10-methylene-tetrahydrofolate cyclohydrolase	hpy00670	NP_207372		SS
448	GlyA	serine hydroxymethyltransferase	hpy00670		193
449	Fmt	methionyl-tRNA formyltransferase	hpy00670	NP_207932		SS
450	ThyX	thymidylate synthase	hpy00670		171
451	PurU	formyltetrahydrofolate hydrolase	hpy00670		420
452	HP0761	hypothetical protein	hpy00670	NP_207554		NSS	Essential	Unknown
453	GlyA	serine hydroxymethyltransferase	hpy00680		193
454	Eno	enolase [EC:4.2.1.11]	hpy00680		10
455		fructose-bisphosphate aldolase	hpy00680		4
456		fructose-1,6-bisphosphatase	hpy00680		3
457		biotin sulfoxide reductase	hpy00680	NP_207205		NSS	Not essential
458	AckA	acetate kinase	hpy00680		285
459		acetyl-CoA synthetase	hpy00680		19
460	PorA	pyruvate ferredoxin oxidoreductase alpha subunit [EC:1.2.7.1]	hpy00680		12
461		pyruvate ferredoxin oxidoreductase beta subunit	hpy00680		13
462	PorC	pyruvate ferredoxin oxidoreductase gamma subunit [EC:1.2.7.1]	hpy00680		14
463	PorD	pyruvate ferredoxin oxidoreductase delta subunit [EC:1.2.7.1]	hpy00680		15
464		phosphoenolpyruvate synthase	hpy00680		11
465		2,3-bisphosphoglycerate-independent phosphoglycerate mutase [EC:5.4.2.12]	hpy00680		9
466		D-3-phosphoglycerate dehydrogenase	hpy00680		195
467	SerB	phosphoserine phosphatase	hpy00680		196
468		hydroxymethylpyrimidine/phosphomethylpyrimidine kinase	hpy00730	NP_207637		NSS	Not essential
469		cysteine desulfurase	hpy00730	NP_207018		SS
470		1-deoxy-D-xylulose-5-phosphate synthase	hpy00730	NP_207152		SS
471		hydroxyethylthiazole kinase	hpy00730	NP_207638		NSS	Not essential
472	ThiE	thiamine-phosphate pyrophosphorylase	hpy00730	NP_207636		NSS	Not essential
473		thiamine pyrophosphokinase	hpy00730	NP_208083		NSS	Not essential
474	Adk	adenylate kinase	hpy00730		152
475		aminopyrimidine aminohydrolase	hpy00730	NP_208079		NSS	Not essential
476	RibA	GTP cyclohydrolase II	hpy00740	NP_207595		NSS	Not essential
477		3,4-dihydroxy-2-butanone-4-phosphate synthase	hpy00740	NP_207597		NSS	Not essential
478		hypothetical protein	hpy00740	NP_208296		NSS	Essential	Cytoplasmic	>200	80-200	Not druggable
479	RibH	6,7-dimethyl-8-ribityllumazine synthase	hpy00740	NP_206804		NSS	Not essential
480		riboflavin synthase subunit alpha	hpy00740	NP_208365		NSS	Not essential
481	RibC	bifunctional riboflavin kinase/FMN adenylyltransferase	hpy00740	NP_207878		NSS	Essential	Cytoplasmic	>200	80-200	Druggable	>200
482	PdxA	4-hydroxythreonine-4-phosphate dehydrogenase	hpy00750	NP_208374		NSS	Not essential
483		pyridoxine 5'-phosphate synthase	hpy00750	NP_208373		NSS	Not essential
484		threonine synthase	hpy00750		192
485		quinolinate synthetase	hpy00760	NP_208148		NSS	Not essential
486		nicotinate-nucleotide pyrophosphorylase	hpy00760	NP_208147		SS
487	DeoD	purine-nucleoside phosphorylase	hpy00760		139
488	SurE	5'-nucleotidase	hpy00760		138
489		nicotinate-nucleotide adenylyltransferase	hpy00760	NP_208129		NSS	Not essential
490		NAD synthetase	hpy00760	NP_207127		SS
491	CinA	damage-inducible protein	hpy00760	NP_207744		NSS	Not essential
492		NAD kinase	hpy00760	NP_208185		SS
493		ketol-acid reductoisomerase	hpy00770		226
494	PanB	3-methyl-2-oxobutanoate hydroxymethyltransferase	hpy00770	NP_207849		NSS	Essential	Cytoplasmic	>200	>200
495	PanC	pantothenate synthetase	hpy00770		282
496		pantothenate kinase	hpy00770	NP_207656		NSS	Not essential
497		bifunctional phosphopantothenoylcysteine decarboxylase/phosphopantothenate synthase	hpy00770	NP_207634		NSS	Not essential
498	CoaD	phosphopantetheine adenylyltransferase	hpy00770	NP_208266		NSS	Not essential
499	CoaE	dephospho-CoA kinase	hpy00770	NP_207624		SS
500	AcpS	holo-[acyl-carrier-protein] synthase	hpy00770	NP_207601		NSS	Not essential
501		branched-chain amino acid aminotransferase	hpy00770		218
502	PanD	aspartate 1-decarboxylase	hpy00770		281
503	BioC	malonyl-acyl carrier protein O-methyltransferase	hpy00780	NP_208046		NSS	Essential	Cytoplasmic	>200	40-50	Not druggable
504		3-oxoacyl-ACP synthase	hpy00780		72
505	FabG	3-oxoacyl-ACP reductase	hpy00780		73
506	FabZ	(3R)-hydroxymyristoyl-ACP dehydratase	hpy00780		74
507		enoyl-ACP reductase	hpy00780		75
508		8-amino-7-oxononanoate synthase	hpy00780	NP_207393		SS
509	BioA	adenosylmethionine--8-amino-7-oxononanoate aminotransferase	hpy00780	NP_207767		SS
510	BioD	ATP-dependent dethiobiotin synthetase	hpy00780	NP_206831		NSS	Not essential
511		biotin synthase	hpy00780	NP_208197		NSS	Not essential
512		biotin--protein ligase	hpy00780	NP_207931		NSS	Not essential
513	FolE	GTP cyclohydrolase I	hpy00790	NP_207720		SS
514	HP0959	GTP cyclohydrolase I	hpy00790	NP_207751		NSS	Essential	Unknown
515	FolB	dihydroneopterin aldolase	hpy00790	NP_208301		NSS	Essential	Cytoplasmic	>200	NSS	Not druggable
516		7,8-dihydro-6-hydroxymethylpterin-pyrophosphokinase	hpy00790	NP_207826		NSS	Not essential
517		bifunctional dihydropteroate synthase/dihydropteroate reductase	hpy00790	NP_208024		NSS	Not essential
518	FolC	bifunctional folylpolyglutamate synthase/dihydrofolate synthase	hpy00790	NP_208336		NSS	Not essential
519	RibA	GTP cyclohydrolase II	hpy00790		476
520		3,4-dihydroxy-2-butanone-4-phosphate synthase	hpy00790		477
521		aminodeoxychorismate synthase component I	hpy00790	NP_207091		NSS	Not essential
522		6-carboxy-5,6,7,8-tetrahydropterin synthase	hpy00790	NP_207725		NSS	Not essential
523		7-carboxy-7-deazaguanine synthase	hpy00790	NP_207726		NSS	Not essential
524	QueC	7-cyano-7-deazaguanine synthase	hpy00790	NP_207433		NSS	Not essential
525	QueF	7-cyano-7-deazaguanine reductase	hpy00790	NP_208204		NSS	Essential	Cytoplasmic	>200	80-200	Not druggable
526	MoaA	cyclic pyranopterin monophosphate synthase	hpy00790	NP_207561		SS
527	MoaC	cyclic pyranopterin monophosphate synthase accessory protein	hpy00790	NP_207591		SS
528		molybdopterin synthase catalytic subunit	hpy00790	NP_207593		NSS	Not essential
529	MogA	molybdopterin adenylyltransferase	hpy00790	NP_207592		SS
530	MoeA	molybdopterin biosynthesis protein	hpy00790	NP_206971		SS
531		molybdenum cofactor guanylyltransferase	hpy00790	NP_207562		NSS	Not essential
532	GltX	glutamate--tRNA ligase	hpy00860	NP_207274		SS
533	GltX	glutamylglutaminyl-tRNA synthetase	hpy00860	NP_207437		SS
534	HemA	glutamyl-tRNA reductase	hpy00860	NP_207037		NSS	Not essential
535		glutamate-1-semialdehyde aminotransferase	hpy00860	NP_207104		SS
536		delta-aminolevulinic acid dehydratase	hpy00860	NP_206962		SS
537	HemC	porphobilinogen deaminase	hpy00860	NP_207035		SS
538	HemD	uroporphyrinogen-III synthase	hpy00860	NP_208016		NSS	Not essential
539	HemE	uroporphyrinogen decarboxylase	hpy00860	NP_207399		SS
540		coproporphyrinogen III oxidase	hpy00860	NP_207459		NSS	Not essential
541		membrane protein	hpy00860	NP_208275		NSS	Essential	Cytoplasmic membrane
542	HemH	ferrochelatase	hpy00860	NP_207174		SS
543		1-deoxy-D-xylulose-5-phosphate synthase	hpy00900		470
544		1-deoxy-D-xylulose 5-phosphate reductoisomerase	hpy00900	NP_207014		NSS	Not essential
545	IspDF	bifunctional 2-C-methyl-D-erythritol 4-phosphate cytidylyltransferase/2-C-methyl-D-erythritol 2,4-cyclodiphosphate synthase	hpy00900	NP_207810		NSS	Not essential
546		4-diphosphocytidyl-2C-methyl-D-erythritol kinase	hpy00900	NP_208234		NSS	Not essential
547	IspG	4-hydroxy-3-methylbut-2-en-1-yl diphosphate synthase (flavodoxin)	hpy00900	NP_207419		NSS	Not essential
548	IspH	4-hydroxy-3-methylbut-2-enyl diphosphate reductase	hpy00900	NP_207198		NSS	Not essential
549		acetyl CoA acetyltransferase	hpy00900		76
550	IspA	geranyltranstransferase	hpy00900	NP_207721		NSS	Essential	Cytoplasmic	>200	80-200	Druggable	>200
551	IspB	octaprenyl-diphosphate synthase	hpy00900	NP_207038		SS
552		isoprenyl transferase	hpy00900		363
553		zinc-metallo protease	hpy00900	NP_207180		SS
554	AmiF	formamidase	hpy00910		294
555	HP0773	nitronate monooxygenase	hpy00910	NP_207566		NSS	Essential	Cytoplasmic	>200	>200
556		glutamate dehydrogenase	hpy00910		130
557	GlnA	glutamine synthetase	hpy00910		129
558	IcfA	carbonic anhydrase	hpy00910	NP_206806		NSS	Not essential
559		carbonic anhydrase	hpy00910	NP_207977		NSS	Not essential
560	CysE	serine acetyltransferase	hpy00920		205
561	CysK	cysteine synthetase	hpy00920		206
562		tRNA-Ala	hpy00970
563		tRNA-Ala	hpy00970
564		tRNA-Arg	hpy00970
565		tRNA-Arg	hpy00970
566		tRNA-Arg	hpy00970
567		tRNA-Arg	hpy00970
568		tRNA-Asn	hpy00970
569		tRNA-Asp	hpy00970
570		tRNA-Cys	hpy00970
571		tRNA-Gln	hpy00970
572		tRNA-Glu	hpy00970
573		tRNA-Glu	hpy00970
574		tRNA-Gly	hpy00970
575		tRNA-Gly	hpy00970
576		tRNA-His	hpy00970
577		tRNA-Ile	hpy00970
578		tRNA-Leu	hpy00970
579		tRNA-Leu	hpy00970
580		tRNA-Leu	hpy00970
581		tRNA-Leu	hpy00970
582		tRNA-Lys	hpy00970
583		tRNA-Met	hpy00970
584		tRNA-Met	hpy00970
585		tRNA-Met	hpy00970
586		tRNA-Phe	hpy00970
587		tRNA-Pro	hpy00970
588		tRNA-Pro	hpy00970
589		tRNA-Ser	hpy00970
590		tRNA-Ser	hpy00970
591		tRNA-Ser	hpy00970
592		tRNA-Thr	hpy00970
593		tRNA-Thr	hpy00970
594		tRNA-Trp	hpy00970
595		tRNA-Tyr	hpy00970
596		tRNA-Val	hpy00970
597		tRNA-Val	hpy00970
598	GltX	glutamate--tRNA ligase	hpy00970		532
599	GltX	glutamylglutaminyl-tRNA synthetase	hpy00970		533
600	GatA	glutamyl-tRNA amidotransferase subunit A	hpy00970	NP_207623		SS
601	GatB	aspartyl/glutamyl-tRNA amidotransferase subunit B	hpy00970	NP_207452		SS
602	GatC	aspartyl/glutamyl-tRNA amidotransferase subunit C	hpy00970	NP_207766		NSS	Not essential
603	AlaS	alanine--tRNA ligase	hpy00970	NP_208033		SS
604	AspS	aspartate--tRNA ligase	hpy00970	NP_207412		SS
605	GlyQ	glycine--tRNA ligase subunit alpha	hpy00970	NP_207752		NSS	Not essential
606	GlyS	glycine--tRNA ligase subunit beta	hpy00970	NP_207763		NSS	Not essential
607	ThrS	threonine--tRNA ligase	hpy00970	NP_206923		SS
608		serine--tRNA ligase	hpy00970	NP_208271		SS
609		L-seryl-tRNA(Sec)	hpy00970		289
610	CysS	cysteine--tRNA ligase	hpy00970	NP_207679		SS
611	MetG	methionine--tRNA ligase	hpy00970		290
612	Fmt	methionyl-tRNA formyltransferase	hpy00970		449
613	ValS	valine--tRNA ligase	hpy00970	NP_207944		SS
614	LeuS	leucine--tRNA ligase	hpy00970	NP_208338		SS
615	IleS	isoleucine--tRNA ligase	hpy00970	NP_208213		SS
616	LysS	lysine--tRNA ligase	hpy00970	NP_206981		SS
617	ArgS	arginine--tRNA ligase	hpy00970	NP_207117		SS
618		proline--tRNA ligase	hpy00970	NP_207036		SS
619	HisS	histidine--tRNA ligase	hpy00970	NP_207981		SS
620	PheS	phenylalanine--tRNA ligase subunit alpha	hpy00970	NP_207201		SS
621	PheT	phenylalanine--tRNA ligase subunit beta	hpy00970	NP_207200		NSS	Not essential
622		tyrosine--tRNA ligase	hpy00970	NP_207567		NSS	Not essential
623		tryptophan--tRNA ligase	hpy00970	NP_208045		SS
624			hpy01100
625			hpy01110
626			hpy01120
627			hpy01200
628			hpy01210
629			hpy01212
630			hpy01220
631			hpy01230
632			hpy01501
633			hpy01502
634			hpy01503
635	ModA	molybdenum ABC transporter substrate-binding protein	hpy02010	NP_207271		NSS	Not essential
636	ModB	molybdenum ABC transporter permease	hpy02010	NP_207272		NSS	Not essential
637	ModD	molybdenum ABC transporter ATP-binding protein	hpy02010	NP_207273		SS
638		osmoprotectant ABC transporter permease/substrate-binding protein ProWX	hpy02010	NP_207611		NSS	Not essential
639	ProV	osmoprotectant ABC transporter ATP-binding protein	hpy02010	NP_207612		SS
640		hypothetical protein	hpy02010	NP_208255		NSS	Not essential
641		ABC transporter permease	hpy02010	NP_208257		NSS	Not essential
642		ABC transporter ATP-binding protein	hpy02010	NP_208256		SS
643		amino acid ABC transporter substrate-binding protein	hpy02010	NP_207732		NSS	Not essential
644		amino acid ABC transporter permease	hpy02010	NP_207731		NSS	Not essential
645		ABC transporter substrate-binding protein	hpy02010	NP_208355		NSS	Not essential
646		ABC transporter permease	hpy02010	NP_208368		NSS	Not essential
647	MetN	DL-methionine transporter ATP-binding subunit	hpy02010	NP_208367		SS
648	DppA	dipeptide ABC transporter substrate-binding protein	hpy02010	NP_207096		NSS	Essential	Periplasmic
649	DppB	dipeptide ABC transporter permease	hpy02010	NP_207097		NSS	Not essential
650	DppC	dipeptide ABC transporter permease	hpy02010	NP_207098		NSS	Essential	Cytoplasmic membrane
651	DppD	dipeptide ABC transporter ATP-binding protein	hpy02010	NP_207099		SS
652	DppF	dipeptide ABC transporter ATP-binding protein	hpy02010	NP_207100		SS
653	OppA	oligopeptide ABC transporter substrate-binding protein	hpy02010	NP_208044		NSS	Not essential
654	OppB	oligopeptide ABC transporter permease	hpy02010	NP_208043		NSS	Not essential
655		ABC transporter permease	hpy02010	NP_207049		NSS	Not essential
656		ABC transporter ATP-binding protein	hpy02010	NP_207048		SS
657		permease [KO:K07091]	hpy02010	NP_207160		NSS	Not essential
658		permease [KO:K11720]	hpy02010	NP_208289		NSS	Not essential
659		ABC transporter ATP-binding protein [KO:K06861]	hpy02010	NP_207509		SS
660	FtsX	protein insertion permease	hpy02010	NP_207542		NSS	Essential	Cytoplasmic membrane
661		ABC transporter ATP-binding protein [KO:K09812]	hpy02010	NP_207541		SS
662		multidrug ABC transporter ATP-binding protein/permease [KO:K11085]	hpy02010	NP_207873		SS
663		cation efflux system protein CzCA	hpy02020	NP_208121		NSS	Not essential
664		flagellin B	hpy02020	NP_206915		NSS	Not essential
665		flagellin A	hpy02020	NP_207396		NSS	Not essential
666	FliA	flagellar biosynthesis sigma factor	hpy02020	NP_207822		NSS	Not essential
667	MotA	flagellar motor protein	hpy02020	NP_207608		NSS	Not essential
668	DnaA	chromosome replication initiator	hpy02020	NP_208319		NSS	Not essential
669		fumarate reductase flavoprotein subunit	hpy02020		28
670	FrdB	fumarate reductase iron-sulfur subunit [EC:1.3.5.4]	hpy02020		29
671		fumarate reductase cytochrome b-556 subunit	hpy02020		30
672		carbon storage regulator	hpy02020	NP_208233		NSS	Essential	Unknown
673	GlnA	glutamine synthetase	hpy02020		129
674		signal-transducing histidine kinase	hpy02020	NP_207042		NSS	Not essential
675		short-chain fatty acids transporter	hpy02020	NP_207487		NSS	Not essential
676		acetyl CoA acetyltransferase	hpy02020		76
677		RNA polymerase factor sigma-54	hpy02020	NP_207508		NSS	Not essential
678		Ni/Fe-hydrogenase B-type cytochrome subunit	hpy02020	NP_207427		NSS	Not essential
679	TlpC	methyl-accepting chemotaxis transduce	hpy02020	NP_206882		NSS	Not essential
680	TlpA	methyl-accepting chemotaxis protein	hpy02020	NP_206899		NSS	Not essential
681	TlpB	methyl-accepting chemotaxis protein	hpy02020	NP_206903		NSS	Not essential
682	CheW	chemotaxis protein	hpy02020	NP_207189		NSS	Not essential
683	CheA	histidine kinase	hpy02020	NP_207190		SS
684	CheY	chemotaxis protein	hpy02020	NP_207858		NSS	Essential	Cytoplasmic	>200	80-200	Druggable	>200
685	CheV	chemotaxis protein	hpy02020	NP_206821		NSS	Not essential
686	CheV	chemotaxis protein	hpy02020	NP_207191		NSS	Not essential
687	CheV	chemotaxis protein	hpy02020	NP_207411		NSS	Not essential
688		ubiquinol cytochrome c oxidoreductase Rieske 2Fe-2S subunit	hpy02020		108
689		ubiquinol cytochrome c oxidoreductase cytochrome b subunit	hpy02020		109
690	FbcH	ubiquinol cytochrome c oxidoreductase cytochrome c1 subunit	hpy02020		110
691		cbb3-type cytochrome c oxidase subunit I	hpy02020		111
692		cbb3-type cytochrome c oxidase subunit II	hpy02020		112
693		cbb3-type cytochrome c oxidase subunit IV	hpy02020		113
694		cbb3-type cytochrome c oxidase subunit III	hpy02020		114
695		S-ribosylhomocysteinase	hpy02024		214
696		anthranilate synthase component I	hpy02024		269
697		anthranilate synthase component II	hpy02024		270
698		phospho-2-dehydro-3-deoxyheptonate aldolase	hpy02024		262
699	RibA	GTP cyclohydrolase II	hpy02024		476
700		hypothetical protein	hpy02024		478
701	YidC	membrane protein insertase	hpy02024	NP_208241		SS
702	SecE	preprotein translocase subunit	hpy02024	NP_207995		NSS	Not essential
703	SecG	preprotein translocase subunit	hpy02024	NP_208047		NSS	Not essential
704	SecY	preprotein translocase subunit	hpy02024	NP_208092		NSS	Essential	Cytoplasmic membrane
705	YajC	preprotein translocase subunit	hpy02024	NP_208342		NSS	Essential	Cytoplasmic membrane
706	SecA	preprotein translocase subunit	hpy02024	NP_207579		NSS	Not essential
707	FtsY	signal recognition particle receptor	hpy02024	NP_207556		SS
708		signal recognition particle protein [KO:K03106]	hpy02024	NP_207943		SS
709	TlpC	methyl-accepting chemotaxis transduce	hpy02030		679
710	TlpA	methyl-accepting chemotaxis protein	hpy02030		680
711	TlpB	methyl-accepting chemotaxis protein	hpy02030		681
712	DppA	dipeptide ABC transporter substrate-binding protein	hpy02030		648
713	CheA	histidine kinase	hpy02030		683
714	CheW	chemotaxis protein	hpy02030		682
715	CheY	chemotaxis protein	hpy02030		684
716	CheV	chemotaxis protein	hpy02030		685
717	CheV	chemotaxis protein	hpy02030		686
718	CheV	chemotaxis protein	hpy02030		687
719	FliG	flagellar motor switch protein	hpy02030	NP_207150		NSS	Not essential
720	FliM	flagellar motor switch protein	hpy02030	NP_207821		NSS	Not essential
721	FliY	flagellar motor switch protein	hpy02030	NP_207820		NSS	Not essential
722		flagellar motor switch protein	hpy02030	NP_207379		NSS	Not essential
723	MotA	flagellar motor protein	hpy02030		667
724	MotB	flagellar motor protein	hpy02030	NP_207609		SS
725	FliA	flagellar biosynthesis sigma factor	hpy02040		666
726		flagellin B	hpy02040		664
727		flagellin A	hpy02040		665
728	FliD	flagellar hook-associated protein	hpy02040	NP_207545		NSS	Not essential
729	FlgL	flagellar hook-associated protein	hpy02040	NP_207093		NSS	Not essential
730	FlgK	flagellar hook-associated protein	hpy02040	NP_207910		NSS	Not essential
731	FlgD	flagellar basal body rod modification protein	hpy02040	NP_207699		NSS	Not essential
732	FlgE	flagellar hook protein	hpy02040	NP_207664		NSS	Not essential
733	FlgE	flagellar hook protein	hpy02040	NP_207700		NSS	Not essential
734	FlgG	flagellar basal body rod protein	hpy02040	NP_208376		NSS	Not essential
735	FlgG	flagellar basal-body rod protein	hpy02040	NP_207883		NSS	Not essential
736	FlgH	flagellar basal body L-ring protein	hpy02040	NP_207123		NSS	Not essential
737	FlgI	flagellar basal body P-ring biosynthesis protein	hpy02040	NP_207044		NSS	Not essential
738	FlgB	flagellar basal-body rod protein	hpy02040	NP_208350		NSS	Not essential
739	FlgC	flagellar basal body rod protein	hpy02040	NP_208349		NSS	Not essential
740	FliE	flagellar hook-basal body protein	hpy02040	NP_208348		NSS	Not essential
741	FliF	flagellar MS-ring protein	hpy02040	NP_207149		NSS	Not essential
742	FliG	flagellar motor switch protein	hpy02040		719
743	FliM	flagellar motor switch protein	hpy02040		720
744	FliY	flagellar motor switch protein	hpy02040		721
745		flagellar motor switch protein	hpy02040		722
746	FlhA	flagellar biosynthesis protein	hpy02040	NP_207831		NSS	Not essential
747	FlhB	flagellar biosynthesis protein	hpy02040	NP_207563		NSS	Not essential
748	FliH	flagellar assembly protein	hpy02040	NP_207151		NSS	Not essential
749	FliI	flagellum-specific ATP synthase	hpy02040	NP_208211		SS
750	FliQ	flagellar biosynthesis protein	hpy02040	NP_208210		NSS	Not essential
751	FliR	flagellar biosynthesis protein	hpy02040	NP_206972		NSS	Not essential
752	MotA	flagellar motor protein	hpy02040		667
753	MotB	flagellar motor protein	hpy02040		724
754	FliS	flagellar biosynthesis protein	hpy02040	NP_207546		NSS	Not essential
755	FlgA	flagellar basal body P-ring biosynthesis protein	hpy02040	NP_208268		NSS	Not essential
756	RpsA	30S ribosomal protein S1	hpy03010	NP_207197		SS
757	RpsB	30S ribosomal protein S2	hpy03010	NP_208345		SS
758	RpsC	30S ribosomal protein S3	hpy03010	NP_208105		SS
759	RpsD	30S ribosomal protein S4	hpy03010	NP_208086		NSS	Not essential
760	RpsE	30S ribosomal protein S5	hpy03010	NP_208094		SS
761	RpsF	30S ribosomal protein S6	hpy03010	NP_208038		NSS	Essential	Cytoplasmic	>200	50-80	Druggable	80-200
762		30S ribosomal protein S7	hpy03010	NP_207987		SS
763	RpsH	30S ribosomal protein S8	hpy03010	NP_208097		NSS	Not essential
764	RpsI	30S ribosomal protein S9	hpy03010	NP_206883		NSS	Not essential
765	RpsJ	30S ribosomal protein S10	hpy03010	NP_208112		NSS	Essential	Cytoplasmic	>200	80-200	Druggable	80-200
766		30S ribosomal protein S11	hpy03010	NP_208087		SS
767	RpsL	30S ribosomal protein S12	hpy03010	NP_207988		SS
768	RpsM	30S ribosomal protein S13	hpy03010	NP_208088		NSS	Not essential
769	RpsN	30S ribosomal protein S14	hpy03010	NP_208098		NSS	Essential	Cytoplasmic	80-200
770	RpsO	30S ribosomal protein S15	hpy03010	NP_207830		NSS	Essential	Cytoplasmic	80-200
771	RpsP	30S ribosomal protein S16	hpy03010	NP_207942		NSS	Not essential
772	RpsQ	30S ribosomal protein S17	hpy03010	NP_208102		NSS	Not essential
773	RpsR	30S ribosomal protein S18	hpy03010	NP_208036		NSS	Essential	Cytoplasmic	80-200
774	RpsS	30S ribosomal protein S19	hpy03010	NP_208107		NSS	Not essential
775	RpsT	30S ribosomal protein S20	hpy03010	NP_206876		NSS	Essential	Cytoplasmic	80-200
776	RpsU	30S ribosomal protein S21	hpy03010	NP_207357		NSS	Not essential
777	RplA 50	50S ribosomal protein L1	hpy03010	NP_207992		NSS	Not essential
778	RplB 50	50S ribosomal protein L2	hpy03010	NP_208108		SS
779	RplC 50	50S ribosomal protein L3	hpy03010	NP_208111		SS
780	RplD 50	50S ribosomal protein L4	hpy03010	NP_208110		SS
781	RplE 50	50S ribosomal protein L5	hpy03010	NP_208099		NSS	Essential	Cytoplasmic	>200	80-200	Druggable	>200
782	RplF 50	50S ribosomal protein L6	hpy03010	NP_208096		NSS	Not essential
783	RplL 50	50S ribosomal protein L7/L12	hpy03010	NP_207990		NSS	Not essential
784	RplI 50	50S ribosomal protein L9	hpy03010	NP_207311		NSS	Not essential
785	RplJ 50	50S ribosomal protein L10	hpy03010	NP_207991		NSS	Not essential
786	RplK 50	50S ribosomal protein L11	hpy03010	NP_207993		NSS	Essential	Cytoplasmic	>200	>200
787	RplM 50	50S ribosomal protein L13	hpy03010	NP_206884		SS
788	RplN 50	50S ribosomal protein L14	hpy03010	NP_208101		SS
789	RplO 50	50S ribosomal protein L15	hpy03010	NP_208093		NSS	Essential	Cytoplasmic	>200	80-200	Not druggable
790	RplP 50	50S ribosomal protein L16	hpy03010	NP_208104		NSS	Not essential
791	RplQ 50	50S ribosomal protein L17	hpy03010	NP_208084		SS
792	RplR 50	50S ribosomal protein L18	hpy03010	NP_208095		NSS	Not essential
793	RplS 50	50S ribosomal protein L19	hpy03010	NP_207938		NSS	Not essential
794	RplT 50	50S ribosomal protein L20	hpy03010	NP_206926		SS
795	RplU 50	50S ribosomal protein L21	hpy03010	NP_207094		NSS	Not essential
796	RplV 50	50S ribosomal protein L22	hpy03010	NP_208106		NSS	Essential	Cytoplasmic	>200	80-200	Only Antibiotic
797	RplW 50	50S ribosomal protein L23	hpy03010	NP_208109		NSS	Not essential
798	RplX 50	50S ribosomal protein L24	hpy03010	NP_208100		NSS	Essential	Cytoplasmic	80-200
799		50S ribosomal protein L25/general stress protein Ctc	hpy03010	NP_208287		NSS	Not essential
800	RpmA 50	50S ribosomal protein L27	hpy03010	NP_207095		NSS	Essential	Cytoplasmic	80-200
801	RpmB 50	50S ribosomal protein L28	hpy03010	NP_207288		NSS	Essential	Cytoplasmic	80-200
802	RpmC 50	50S ribosomal protein L29	hpy03010	NP_208103		NSS	Essential	Unknown
803	RpmE 50	50S ribosomal protein L31	hpy03010	NP_207346		NSS	Essential	Cytoplasmic	80-200
804	RpmF 50	50S ribosomal protein L32	hpy03010	NP_206999		NSS	Essential	Unknown
805	RpmG 50	50S ribosomal protein L33	hpy03010	NP_207996		NSS	Not essential
806	RpmH 50	50S ribosomal protein L34	hpy03010	NP_208238		SS
807	RpmI 50	50S ribosomal protein L35	hpy03010	NP_206925		NSS	Essential	Unknown
808	RpmJ 50	50S ribosomal protein L36	hpy03010	NP_208089		SS
809		HPrrnA16S; 16S ribosomal RNA	hpy03010
810		HPrrnB16S; 16S ribosomal RNA	hpy03010
811		HPrrnA23S; 23S ribosomal RNA	hpy03010
812		HPrrnB23S; 23S ribosomal RNA	hpy03010
813		HPrrnA5S; 5S ribosomal RNA	hpy03010
814		HPrrnB5S; 5S ribosomal RNA	hpy03010
815		HPrrnC5S; 5S ribosomal RNA	hpy03010
816		RNA pyrophosphohydrolase	hpy03018	NP_208020		NSS	Not essential
817	Eno	enolase [EC:4.2.1.11]	hpy03018		10
818		polynucleotide phosphorylase	hpy03018	NP_208005		SS
819		ribonuclease R	hpy03018	NP_208040		SS
820		DEAD/DEAH box helicase	hpy03018	NP_207045		SS
821	Rho	transcription termination factor	hpy03018	NP_207345		NSS	Not essential
822		ribonuclease J	hpy03018	NP_208221		SS
823	DnaK	molecular chaperone	hpy03018	NP_206909		SS
824	GroE/L	molecular chaperone	hpy03018	NP_206812		SS
825		polyphosphate kinase	hpy03018		125
826		tRNA nucleotidyltransferase/poly(A) polymerase	hpy03018	NP_207434		NSS	Not essential
827		DNA-directed RNA polymerase subunit alpha	hpy03020	NP_208085		NSS	Not essential
828		DNA-directed RNA polymerase subunit beta	hpy03020	NP_207989		SS
829	HP0776	DNA-directed RNA polymerase subunit omega	hpy03020	NP_207569		NSS	Essential	Unknown
830		DNA polymerase III subunit epsilon	hpy03030	NP_208178		NSS	Not essential
831	DnaE	DNA polymerase III subunit alpha	hpy03030	NP_208251		NSS	Not essential
832		DNA polymerase III subunits gamma and tau	hpy03030	NP_207511		NSS	Not essential
833	HolB	DNA polymerase III subunit delta'	hpy03030	NP_208023		NSS	Essential	Cytoplasmic	>200	50-80	Not druggable
834	HP1247	DNA polymerase III subunit delta	hpy03030	NP_208039		NSS	Essential	Cytoplasmic	>200	NSS	Not druggable
835	DnaN	DNA polymerase III subunit beta	hpy03030	NP_207297		NSS	Essential	Cytoplasmic	>200	80-200	Druggable	>200
836		replicative DNA helicase	hpy03030	NP_208154		NSS	Not essential
837	DnaG	DNA primase	hpy03030	NP_206814		NSS	Not essential
838		single-stranded DNA-binding protein	hpy03030	NP_208037		SS
839	RnhA	ribonuclease H	hpy03030	NP_207455		SS
840	RnhB	ribonuclease HII	hpy03030	NP_208115		NSS	Not essential
841		DNA polymerase I	hpy03030	NP_208261		SS
842		5'-3' exonuclease	hpy03030	NP_207812		NSS	Not essential
843	LigA	NAD-dependent DNA ligase	hpy03030	NP_207410		SS
844	SecY	preprotein translocase subunit	hpy03060		704
845	SecE	preprotein translocase subunit	hpy03060		702
846	SecG	preprotein translocase subunit	hpy03060		703
847	SecD	preprotein translocase subunit	hpy03060	NP_208341		NSS	Not essential
848	SecF	preprotein translocase subunit	hpy03060	NP_208340		NSS	Not essential
849	YajC	preprotein translocase subunit	hpy03060		705
850	YidC	membrane protein insertase	hpy03060		701
851	SecA	preprotein translocase subunit	hpy03060		706
852		signal recognition particle protein	hpy03060		708
853	FtsY	signal recognition particle receptor	hpy03060		707
854	TatA	preprotein translocase subunit	hpy03060	NP_207118		NSS	Not essential
855	TatB	Sec-independent protein translocase protein	hpy03060	NP_207851		NSS	Essential	Cytoplasmic	>200	50-80	Not druggable
856	TatC	Sec-independent protein translocase protein	hpy03060	NP_207852		NSS	Essential	Cytoplasmic membrane
857	LepB	signal peptidase I	hpy03060	NP_207371		NSS	Not essential
858	lspa	lipoprotein signal peptidase	hpy03060	NP_206874		NSS	Not essential
859	SecD	preprotein translocase subunit	hpy03070		847
860	SecF	preprotein translocase subunit	hpy03070		848
861	SecE	preprotein translocase subunit	hpy03070		702
862	SecG	preprotein translocase subunit	hpy03070		703
863	SecY	preprotein translocase subunit	hpy03070		704
864	YajC	preprotein translocase subunit	hpy03070		705
865	YidC	membrane protein insertase	hpy03070		701
866	SecA	preprotein translocase subunit	hpy03070		706
867	FtsY	signal recognition particle receptor	hpy03070		707
868		signal recognition particle protein	hpy03070		708
869	TatA	preprotein translocase subunit	hpy03070		854
870	TatB	Sec-independent protein translocase protein	hpy03070		855
871	TatC	Sec-independent protein translocase protein	hpy03070		856
872		vacuolating cytotoxin autotransporter	hpy03070	NP_207680		NSS	Not essential
873	HP0439	type IV secretory pathway protein	hpy03070	NP_207237		NSS	Essential	Cytoplasmic	>200	NSS	Not druggable
874		type IV secretion/conjugal transfer ATPase	hpy03070	NP_207239		NSS	Not essential
875	TrbB	type IV secretion system ATPase	hpy03070	NP_208212		NSS	Essential	Cytoplasmic	>200	80-200	Druggable	Mostly 80-200
876		type IV secretion system ATPase	hpy03070	NP_207321		NSS	Not essential
877	TraG	conjugal transfer protein	hpy03070	NP_207797		NSS	Not essential
878		endonuclease III	hpy03410	NP_207380		SS
879		uracil-DNA glycosylase	hpy03410	NP_207444		NSS	Essential	Unknown
880		uracil-DNA glycosylase	hpy03410	NP_208139		SS
881	MutY	DNA glycosylase	hpy03410	NP_206942		SS
882		exodeoxyribonuclease III	hpy03410	NP_208316		SS
883		DNA polymerase I	hpy03410		841
884		5'-3' exonuclease	hpy03410		842
885	RecJ	single-stranded-DNA-specific exonuclease	hpy03410	NP_207146		NSS	Not essential
886	LigA	NAD-dependent DNA ligase	hpy03410		843
887	TrcF	transcription-repair coupling factor	hpy030420	NP_208332		NSS	Not essential
888	UvrA	excinuclease ABC subunit A	hpy03420	NP_207499		SS
889		excinuclease ABC subunit B	hpy03420	NP_207905		SS
890	UvrC	excinuclease ABC subunit C	hpy03420	NP_207614		NSS	Not essential
891	UrvD	DNA helicase II	hpy03420	NP_208269
892		ATP-dependent DNA helicase	hpy03420	NP_207703		SS
893		DNA polymerase I	hpy03420		841
894		5'-3' exonuclease	hpy03420		842
895	LigA	NAD-dependent DNA ligase	hpy03420		843
896		endonuclease MutS2	hpy03430	NP_207415		NSS	Not essential
897	UrvD	DNA helicase II	hpy03430		891	SS
898		ATP-dependent DNA helicase	hpy03430		892
899	XseA	exodeoxyribonuclease VII large subunit	hpy03430	NP_207057		NSS	Not essential
900		exodeoxyribonuclease VII small subunit	hpy03430	NP_208273		NSS	Essential	Unknown
901	RecJ	single-stranded-DNA-specific exonuclease	hpy03430		885
902		single-stranded DNA-binding protein	hpy03430		838
903	DnaE	DNA polymerase III subunit alpha	hpy03430		831
904		DNA polymerase III subunit beta	hpy03430		835
905		DNA polymerase III subunits gamma and tau	hpy03430		832
906		DNA polymerase III subunit delta	hpy03430		834
907		DNA polymerase III subunit delta'	hpy03430		833
908		DNA polymerase III subunit epsilon	hpy03430		830
909	LigA	NAD-dependent DNA ligase	hpy03430		843
910	RecJ	single-stranded-DNA-specific exonuclease	hpy03440		885
911		single-stranded DNA-binding protein	hpy03440		838
912	RecR	recombination protein	hpy03440	NP_207717		NSS	Not essential
913	RecA	recombinase	hpy03440	NP_206952		NSS	Essential	Cytoplasmic	>200	>200
914		DNA polymerase I	hpy03440		841
915		5'-3' exonuclease	hpy03440		842
916	RuvA	Holliday junction DNA helicase	hpy03440	NP_207676		NSS	Not essential
917	RuvB	Holliday junction DNA helicase	hpy03440	NP_207850		SS
918	RuvC	Holliday junction resolvase	hpy03440	NP_207671		NSS	Not essential
919	RecG	ATP-dependent DNA helicase	hpy03440	NP_208313		NSS	Essential	Cytoplasmic	>200	>200
920	DnaE	DNA polymerase III subunit alpha	hpy03440		831
921		DNA polymerase III subunit beta	hpy03440		835
922		DNA polymerase III subunits gamma and tau	hpy03440		832
923		DNA polymerase III subunit delta	hpy03440		834
924		DNA polymerase III subunit delta'	hpy03440		833
925		DNA polymerase III subunit epsilon	hpy03440		830
926	PriA	primosome assembly protein	hpy03440	NP_207185		NSS	Not essential
927		cysteine desulfurase	hpy04122		469
928	MnmA	tRNA-specific 2-thiouridylase	hpy04122	NP_208127		SS
929		tRNA-uridine 2-sulfurtransferase	hpy04122	NP_206815		NSS	Not essential
930		molybdopterin synthase catalytic subunit	hpy04122		528
931	MoaA	cyclic pyranopterin monophosphate synthase	hpy04122		526
932	MoaD	molybdopterin converting factor subunit	hpy04122	NP_207594		NSS	Not essential
933	MoaC	cyclic pyranopterin monophosphate synthase accessory protein	hpy04122		527
934	MogA	molybdopterin adenylyltransferase	hpy04122		529
935		cytotoxicity-associated immunodominant antigen	hpy05120	NP_207343		NSS	Not essential
936	Cag1	cag pathogenicity island protein	hpy05120	NP_207317		NSS	Not essential
937	Cag3	cag pathogenicity island protein	hpy05120	NP_207318		NSS	Not essential
938	Cag4	cag pathogenicity island protein	hpy05120	NP_207319		NSS	Not essential
939		type IV secretion system protein	hpy05120	NP_207320		NSS	Not essential
940	TrbB	type IV secretion system ATPase	hpy05120		875
941		type IV secretion system ATPase	hpy05120		876
942		Cag-specific translocation protein	hpy05120	NP_207322		NSS	Not essential
943	Cag7	cag pathogenicity island protein	hpy05120	NP_207323		NSS	Not essential
944	Cag8	cag pathogenicity island protein	hpy05120	NP_207324		NSS	Not essential
945	Cag9	cag pathogenicity island protein	hpy05120	NP_207325		NSS	Not essential
946		type IV secretion system protein	hpy05120	NP_207326		NSS	Not essential
947	Cag11	cag pathogenicity island protein	hpy05120	NP_207327		NSS	Not essential
948	Cag12	cag pathogenicity island protein	hpy05120	NP_207328		NSS	Not essential
949	Cag13	cag pathogenicity island protein	hpy05120	NP_207330		NSS	Not essential
950	Cag14	cag pathogenicity island protein	hpy05120	NP_207331		NSS	Not essential
951	Cag15	cag pathogenicity island protein	hpy05120	NP_207332		NSS	Not essential
952	Cag16	cag pathogenicity island protein	hpy05120	NP_207333		NSS	Not essential
953	Cag17	cag pathogenicity island protein	hpy05120	NP_207334		NSS	Not essential
954	Cag18	cag pathogenicity island protein	hpy05120	NP_207335		NSS	Not essential
955	Cag19	cag pathogenicity island protein	hpy05120	NP_207336		NSS	Not essential
956	Cag20	cag pathogenicity island protein	hpy05120	NP_207337		NSS	Not essential
957	Cag21	cag pathogenicity island protein	hpy05120	NP_207338		NSS	Not essential
958	Cag22	cag pathogenicity island protein	hpy05120	NP_207339		NSS	Not essential
959		type IV secretion/conjugal transfer ATPase	hpy05120	NP_207340		NSS	Not essential
960	Cag24	cag pathogenicity island protein	hpy05120	NP_207341		NSS	Not essential
961	Cag25	cag pathogenicity island protein	hpy05120	NP_207342		NSS	Not essential
962		vacuolating cytotoxin autotransporter	hpy05120		872
963	UreI	acid-activated urea channel	hpy05120	NP_206871		NSS	Not essential
964		urease subunit alpha	hpy05120		128
965	UreB	urease subunit beta	hpy05120		127
966		protease	hpy05120	NP_206968		NSS	Not essential
967		membrane protein	hpy05120	NP_207704		NSS	Not essential
968		membrane protein	hpy05120	NP_207705		NSS	Not essential
969		membrane protein	hpy05120	NP_206811		NSS	Not essential
970		neuraminyllactose-binding hemagglutinin	hpy05120	NP_207590		NSS	Not essential
971		neuraminyllactose-binding hemagglutinin	hpy05120	NP_207289		NSS	Not essential
972	HpaA	neuraminyllactose-binding hemagglutinin	hpy05120	NP_207208		NSS	Not essential
973		membrane protein	hpy05120	NP_208035		NSS	Not essential
974	Omp17	membrane protein	hpy05120	NP_207519		NSS	Not essential
●: Successful potential target; ●: Excluded targets; KEGG: Kyoto Encyclopaedia of Genes and Genomes ; NA: No amino acid sequence is available for this protein(s) in this database, or all the proteins between brackets () are repeated in else pathways(s); SS: Significant similarities; NSS: No significant similarities
