# Supplementary material for: Identification of Potential Drug Targets in Helicobacter pylori Using In Silico Subtractive Proteomics Approaches and Their Possible Inhibition through Drug Repurposing
Source: Pathogens. 2020 Sep 12;9(9):747. doi: 10.3390/pathogens9090747 (PMC7558524; doi:10.3390/pathogens9090747)
Supplement: Supplementary file 1 [file pathogens-09-00747-s001.zip › Table S4 .xlsx]

## Sheet: Supplementary Table S4
Table S4. Characteristics of all essential proteins from DEG database
#	Protein	NCBI ID	Druggability	Homology to human proteome	Localization	Conservation in Helicobacter pylori (Score)	Homology to gut flora (Score)	Broad-spectrum (Score)
1	PanC	WP_001264323.1	Druggable	NSS	Cytoplasmic	>200	>200
2	HP0007	AAD07084.1	Not druggable
3	HP0024	WP_000649863.1	Not druggable
4	HP0028	WP_000766914.1	Not druggable
5	PanD	WP_000142250.1	Druggable	NSS	Cytoplasmic	>200	80-200	80-200
6	HP0035	WP_000347915.1	Not druggable
7	HP0061	WP_000988444.1	Not druggable
8	HP0065	WP_000491247.1	Not druggable
9	RpsT	WP_001273615.1	Not druggable
10	RplM	WP_000167671.1	Not druggable
11	HsdM	WP_000233875.1	Druggable	NSS	Unknown
12	HP0095	WP_001125803.1	Not druggable
13	DnaK	WP_000521014.1	Druggable	SS
14	GrpE	WP_000650844.1	Not druggable
15	HP0122	WP_001871589.1	Not druggable
16	ThrS	WP_001271855.1	Druggable	SS
17	InfC	WP_000089203.1	Not druggable
18	RpmI	WP_001125542.1	Not druggable
19	RplT	WP_001264177.1	Not druggable
20	CcoQ/FixQ	WP_000968934.1	Not druggable
21	FixP	WP_010875445.1	Not druggable
22	HP0148	WP_000670506.1	Not druggable
23	RecA	WP_000963128.1	Druggable	NSS	Cytoplasmic	>200	>200
24	AroK	WP_001164290.1	Not druggable
25	HP0164	AAD07233.1	Druggable	NSS	Cytoplasmic Membrane
26	HP0175	WP_000739470.1	Not druggable
27	LysS	WP_000492582.1	Druggable	SS
28	HP0188	WP_025287825.1	Not druggable
29	HP0190	WP_000689051.1	Not druggable
30	LpxD	WP_000777041.1	Druggable	NSS	Cytoplasmic	>200	>200
31	MetX/MetK	WP_000655178.1	Druggable	SS
32	RpmF	WP_140528207.1	Not druggable
33	PlsX	WP_000975947.1	Not druggable
34	HP0218	WP_000846523.1	Not druggable
35	HP0221	WP_001051995.1	Not druggable
36	HP0222	WP_128201942.1	Not druggable
37	HemC	WP_000527585.1	Druggable	SS
38	IspB	WP_001156669.1	Druggable	SS
39	HP0242	WP_001206044.1	Not druggable
40	CcdA	WP_000970997.1	Not druggable
41	HP0268	WP_000780038.1	Not druggable
42	HP0269	WP_000870176.1	Not druggable
43	HP0272	WP_001212813.1	Not druggable
44	AddB	WP_001025475.1	Not druggable
45	HP0276	WP_001155742.1	Not druggable
46	HP0277	WP_000055463.1	Not druggable
47	RfaC/WaaC	WP_000684682.1	Not druggable
48	HP0288	WP_000713359.1	Not druggable
49	HP0289	WP_000713712.1	Not druggable
50	LysA	WP_000483597.1	Druggable	SS
51	RpmA	WP_000940618.1	Druggable	SS
52	DppA	WP_001066780.1	Druggable	NSS	Periplasmic
53	DppC	WP_000443358.1	Not druggable
54	DppD	WP_000599885.1	Druggable	SS
55	VapD	WP_000271050.1	Not druggable
56	Gmk	WP_000551230.1	Druggable	SS
57	Nuc	WP_000932524.1	Not druggable
58	DprA	WP_001076175.1	Not druggable
59	HP0336	WP_108529642.1	Not druggable
60	HP0359	EMH00548.1	Not druggable
61	Pcm	WP_001084597.1	Druggable	SS
62	Ycf5	WP_000793250.1	Not druggable
63	HP0386	WP_000051172.1	Not druggable
64	HP0388/ CmoA	WP_000655545.1	Druggable	NSS	Cytoplasmic	>200	80-200	>200
65	HP0395	WP_000888213.1	Druggable	SS
66	PheS	WP_000557020.1	Druggable	SS
67	HP0405	WP_001147634.1	Druggable	NSS	Cytoplasmic	>200	80-200	>200
68	HP0408	WP_001020278.1	Not druggable
69	GuaA	WP_000604593.1	Druggable	SS
70	HP0418	WP_001236552.1	Not druggable
71	HP0419	WP_000903912.1	Not druggable
72	HP0439	WP_000044730.1	Not druggable
73	HP0445	WP_001160324.1	Not druggable
74	HP0456	WP_010875490.1	Not druggable
75	HP0460	AAD07537.1	Not druggable
76	HP0466	WP_000402681.1	Not druggable
77	HP0469	WP_001188605.1	Not druggable
78	PepF	WP_000662799.1	Not druggable
79	HP0488	WP_000775280.1	Not druggable
80	HP0489	WP_010875492.1	Not druggable
81	RpmB	WP_001118998.1	Not druggable
82	DnaN	WP_000704186.1	Druggable	NSS	Cytoplasmic	>200	80-200	>200
83	HP0505	AAD07577.1	Not druggable
84	HP0507	WP_000119978.1	Not druggable
85	DapB	WP_000690507.1	Druggable	NSS	Cytoplasmic	>200	80-200	>200
86	RpmE	WP_000715278.1	Not druggable
87	HP0554	WP_000437280.1	Not druggable
88	AcpP	WP_001163100.1	Druggable	SS
89	Apt	WP_001006135.1	Druggable	SS
90	HP0573	WP_000495094.1	Not druggable
91	LacA/Rpi	WP_001037678.1	Druggable	NSS	Cytoplasmic	>200	80-200	80-200
92	HP0583	WP_010875498.1	Not druggable
93	HP0586	WP_001042337.1	Not druggable
94	PabC	WP_000208854.1	Not druggable
95	OorA	WP_001206856.1	Not druggable
96	OorB	WP_000885323.1	Druggable	NSS	Cytoplasmic	>200	>200
97	OorC	WP_000388051.1	Not druggable
98	PBP-1A	WP_000913670.1	Druggable	NSS	Cytoplasmic Membrane
99	BioF	WP_000491853.1	Druggable	SS
100	HP0605	WP_001092132.1	Not druggable
101	HP0614	WP_000969950.1	Not druggable
102	HP0641	WP_010875511.1	Not druggable
103	HP0644	WP_000577921.1	Not druggable
104	GalU	WP_000591482.1	Druggable	SS
105	HP0647	WP_000527526.1	Not druggable
106	MurZ/MurA	WP_000346467.1	Druggable	NSS	Cytoplasmic	>200	>200
107	HP0650	WP_010875512.1	Not druggable
108	HP0656	WP_000113573.1	Not druggable
109	GatB	WP_000982564.1	Druggable	SS
110	RnhA	WP_001155448.1	Not druggable
111	Rnc	WP_000977306.1	Not druggable
112	AroC	WP_001094036.1	Druggable	NSS	Cytoplasmic	>200	>200
113	HP0664	WP_000413462.1	Not druggable
114	DgkA	WP_001279026.1	Not druggable
115	HP0708	WP_001022706.1	Not druggable
116	HP0716	WP_001202493.1	Not druggable
117	HP0729	WP_001016095.1	Not druggable
118	SerC	WP_000924085.1	Druggable	SS
119	PgpA	WP_000357337.1	Not druggable
120	Ddl	WP_000393659.1	Druggable	NSS	Cytoplasmic	>200	80-200	>200
121	MurF	WP_001191311.1	Druggable	NSS	Cytoplasmic Membrane
122	PrsA	WP_000647423.1	Druggable	SS
123	HP0745	WP_001174316.1	Not druggable
124	HP0746	WP_001863449.1	Not druggable
125	FtsE	WP_000111062.1	Druggable	SS
126	FtsX	WP_001094195.1	Not druggable
127	HP0750	WP_000277334.1	Not druggable
128	HP0760	AAD07808.1	Not druggable
129	HP0761	AAD07811.1	Not druggable
130	FtsY	WP_000481557.1	Druggable	SS
131	HP0767	AAD07827.1	Not druggable
132	HP0773	WP_000255244.1	Druggable	NSS	Cytoplasmic	>200	>200
133	SpoT	WP_001002218.1	Druggable	SS
134	HP0776	WP_000376281.1	Not druggable
135	LolA	WP_001201065.1	Not druggable
136	CadA/HmcT	WP_001158808.1	Druggable	SS
137	Def	WP_001185845.1	Druggable	SS
138	MoaC	WP_001131513.1	Not druggable
139	Mog/MogA	WP_001193328.1	Druggable	SS
140	FecA/FecA_2	AAD07854.1	Druggable	NSS	Outer Membrane
141	HP0811	WP_000688953.1	Not druggable
142	HP0820	WP_000437145.1	Not druggable
143	CoaE	WP_000243282.1	Druggable	SS
144	Hup	WP_001029082.1	Not druggable
145	HP0849	WP_001863405.1	Not druggable
146	HP0851	WP_000230797.1	Not druggable
147	HP0852	WP_000804194.1	Not druggable
148	GuaC	WP_010875554.1	Druggable	SS
149	RfaE/WaaE	WP_000723047.1	Druggable	SS
150	HP0860	WP_001095387.1	Not druggable
151	GreA	WP_001031337.1	Not druggable
152	HP0868	WP_001154698.1	Not druggable
153	HP0880	WP_000857970.1	Not druggable
154	HP0920	WP_001240277.1	Not druggable
155	HtpX	WP_010875563.1	Not druggable
156	FolE	WP_000427004.1	Druggable	SS
157	IspA	WP_000098051.1	Druggable	NSS	Cytoplasmic	>200	80-200	>200
158	HP0931	AAD07979.1	Not druggable
159	HP0932	AAD07980.1	Not druggable
160	HP0935	WP_000153370.1	Not druggable
161	Alr	WP_000917915.1	Druggable	NSS	Cytoplasmic	>200	>200
162	HP0956	WP_000409617.1	Not druggable
163	KdtA/WaaA	WP_000472177.1	Not druggable
164	HP0959	WP_001229797.1	Not druggable
165	HP0963	WP_001862974.1	Not druggable
166	HP0973	WP_000682021.1	Not druggable
167	FtsZ	WP_000233600.1	Druggable	NSS	Cytoplasmic	>200	>200
168	HP0984	WP_154079134.1	Not druggable
169	HP0993	WP_000006537.1	Not druggable
170	PqqE	WP_000680224.1	Druggable	SS
171	DapA	WP_001159546.1	Druggable	SS
172	PgsA	WP_000333749.1	Not druggable
173	RocE	WP_000924663.1	Not druggable
174	HtrA	AAD08063.1	Not druggable
175	YlxH	WP_001064464.1	Not druggable
176	AroQ/AroD	WP_000699284.1	Druggable	NSS	Cytoplasmic	>200	80-200	Mostly 80-200
177	RpsO	WP_001207122.1	Druggable	NSS	Cytoplasmic	80-200
178	RbfA	WP_000991190.1	Not druggable
179	LpxC	WP_000815275.1	Druggable	NSS	Cytoplasmic	>200	>200
180	MinC	WP_010875587.1	Not druggable
181	HP1054	WP_010875588.1	Not druggable
182	HP1055	WP_000911251.1	Not druggable
183	HP1056	WP_001862786.1	Not druggable
184	HP1057	WP_001862785.1	Not druggable
185	PanB	WP_000062669.1	Druggable	NSS	Cytoplasmic	>200	>200
186	RuvB	WP_000664449.1	Druggable	SS
187	HP1060	WP_000467616.1	Not druggable
188	HP1061	WP_000461250.1	Not druggable
189	HP1064	WP_010875589.1	Not druggable
190	HP1065	WP_000906037.1	Not druggable
191	CheY	WP_000772151.1	Druggable	NSS	Cytoplasmic	>200	80-200	>200
192	FtsH/FtsH_2	WP_000805281.1	Druggable	SS
193	HP1070	WP_000881891.1	Not druggable
194	HP1076	WP_000353458.1	Not druggable
195	HP1085	WP_000523527.1	Not druggable
196	Tly/HlyA	WP_001235220.1	Not druggable
197	RibC/RibF	WP_000931634.1	Druggable	NSS	Cytoplasmic	>200	80-200	>200
198	HP1089	WP_001047444.1	Not druggable
199	HP1093	AAD08149.1	Not druggable
200	DevB	WP_000542222.1	Druggable	SS
201	PorG	WP_000486467.1	Not druggable
202	HP1127	AAD08182.1	Not druggable
203	ExbD/ExbD_1	WP_001105106.1	Not druggable
204	ExbB/ExbB_1	WP_000887310.1	Not druggable
205	AtpC	WP_000968112.1	Not druggable
206	AtpD	WP_000646366.1	Druggable	SS
207	AtpG	WP_000002194.1	Druggable	SS
208	AtpH	WP_001153275.1	Not druggable
209	AtpF	WP_000498446.1	Not druggable
210	AtpF'/AtpX	WP_001027591.1	Not druggable
211	Soj	WP_000986731.1	Not druggable
212	HP1149	WP_000254337.1	Not druggable
213	HP1150	WP_000545179.1	Not druggable
214	ValS	WP_000605522.1	Druggable	SS
215	FldA	WP_000516078.1	Druggable	NSS	Unknown
216	FixS	WP_001090949.1	Not druggable
217	GlnP	WP_000538549.1	Not druggable
218	HisS	WP_000632518.1	Druggable	SS
219	Rps7/RpsG	WP_001254357.1	Druggable	SS
220	RpsL	WP_001142321.1	Druggable	SS
221	RplK	WP_001085997.1	Druggable	SS
222	NusG	WP_000969542.1	Not druggable
223	HetA	WP_001074915.1	Druggable	SS
224	HP1216	WP_000641058.1	Not druggable
225	HP1217	WP_000556006.1	Not druggable
226	HP1219	WP_010875608.1	Not druggable
227	LysC	WP_000909679.1	Not druggable
228	HP1230	WP_000788231.1	Not druggable
229	HolB	WP_000798416.1	Not druggable
230	HP1234	WP_001246343.1	Not druggable
231	HP1236	WP_001237418.1	Not druggable
232	HP1239	AAD08289.1	Not druggable
233	Maf	WP_000420308.1	Not druggable
234	RpsR	WP_000440196.1	Druggable	NSS	Cytoplasmic	80-200
235	Ssb	WP_000482414.1	Druggable	SS
236	RpsF	WP_001216713.1	Druggable	NSS	Cytoplasmic	>200	50-80	80-200
237	HP1247	WP_000285823.1	Not druggable
238	AroE	WP_000769617.1	Druggable	NSS	Cytoplasmic	>200	80-200	Mostly 80-200
239	TrpS	WP_000256560.1	Druggable	SS
240	BioC	WP_000376795.1	Not druggable
241	NQO6/NuoB	WP_001183511.1	Druggable	SS
242	NuoE	WP_000819168.1	Not druggable
243	NuoF	WP_000012749.1	Not druggable
244	NQO3/NuoG	WP_000632151.1	Druggable	SS
245	NQO9/NuoI	WP_001118555.1	Druggable	SS
246	NQO11/NuoK	WP_000579761.1	Not druggable
247	HP1289	WP_001101319.1	Not druggable
248	RplQ	WP_001216119.1	Not druggable
249	RpmJ	WP_000868341.1	Not druggable
250	InfA	WP_000090248.1	Not druggable
251	Map	WP_001018129.1	Druggable	SS
252	SecY	WP_001030187.1	Not druggable
253	RplO	WP_000522167.1	Not druggable
254	RpsE	B2UV65.1	Druggable	SS
255	RpsN	WP_001085694.1	Druggable	NSS	Cytoplasmic	80-200
256	RplE	WP_000467399.1	Druggable	NSS	Cytoplasmic	>200	80-200	>200
257	RplX	WP_000834232.1	Not druggable
258	RplN	WP_000616110.1	Druggable	SS
259	RpmC	WP_000877884.1	Not druggable
260	RpsC	WP_000529962.1	Druggable	SS
261	RplV	WP_000030375.1	Only Antibiotic
262	RplD	WP_000030195.1	Druggable	SS
263	RpsJ	WP_000411562.1	Druggable	NSS	Cytoplasmic	>200	80-200	80-200
264	HP1321	WP_001268291.1	Not druggable
265	HP1338	WP_000380787.1	Not druggable
266	ExbB/ExbB_2	WP_000116540.1	Not druggable
267	ExbD/ExbD_2	WP_000836350.1	Not druggable
268	PlsC	WP_000841286.1	Not druggable
269	HP1349	WP_000506091.1	Not druggable
270	Psd	WP_000226149.1	Druggable	SS
271	HP1359	WP_001029192.1	Not druggable
272	UbiA	WP_000913908.1	Not druggable
273	LpxA	WP_000034151.1	Druggable	NSS	Cytoplasmic	>200	80-200	>200
274	HP1384	WP_000983499.1	Not druggable
275	Fbp	WP_000384644.1	Druggable	SS
276	Rpe	WP_000861474.1	Not druggable
277	HP1388	WP_001862625.1	Not druggable
278	HP1405	AJF09618.1	Not druggable
279	HP1413	WP_000187118.1	Not druggable
280	HP1414	WP_001076151.1	Not druggable
281	TrbB/VirB11_2	WP_000854872.1	Druggable	NSS	Cytoplasmic	>200	80-200	Mostly 80-200
282	HP1436	WP_000752241.1	Not druggable
283	HP1439	AAD08486.1	Not druggable
284	CsrA	WP_000906447.1	Not druggable
285	ExbB/ExbB_3	WP_000661840.1	Not druggable
286	ExbD/ExbD_3	WP_000755082.1	Not druggable
287	RpmH	WP_001847286.1	Not druggable
288	RnpA	WP_001112484.1	Not druggable
289	HP1449	WP_001245509.1	Not druggable
290	HP1450	WP_000360153.1	Not druggable
291	HP1451	WP_001178843.1	Not druggable
292	Lpp20	WP_000795978.1	Not druggable
293	HP1473	WP_001203580.1	Not druggable
294	UvrD/Rep	WP_000968580.1	Not druggable
295	SerS	WP_000567145.1	Druggable	SS
296	HP1481	WP_001262107.1	Not druggable
297	HP1482	WP_001150347.1	Not druggable
298	UbiE	WP_000711694.1	Not druggable
299	HP1484	WP_000506456.1	Not druggable
300	HP1493	WP_001168588.1	Not druggable
301	Pth	WP_000173978.1	Not druggable
302	HP1504	WP_000375247.1	Not druggable
303	RibG/RibD	WP_001242020.1	Not druggable
304	FolB	WP_000850887.1	Not druggable
305	NusA	WP_000411646.1	Not druggable
306	HP1518	WP_000617669.1	Not druggable
307	RecG	WP_001158370.1	Not druggable
308	HP1524	WP_000837022.1	Not druggable
309	HP1531	WP_000461837.1	Not druggable
310	HP1536	AAD08578.1	Not druggable
311	FbcH/PetB	WP_000807891.1	Druggable	SS
312	HP1546	WP_001202125.1	Not druggable
313	HP1548	WP_033788102.1	Not druggable
314	YajC	WP_000529779.1	Not druggable
315	NhaA	WP_001049644.1	Not druggable
316	PcrA	WP_000380097.1	Not druggable
317	RpsB	WP_000258283.1	Druggable	SS
318	HP1566	WP_000949882.1	Not druggable
319	HP1567	WP_000635404.1	Druggable	SS
320	HP1569	WP_000831002.1	Not druggable
321	HP1570	WP_000593725.1	Druggable	SS
322	RlpA	WP_000521815.1	Not druggable
323	HP1580	WP_000898299.1	Not druggable
●: Successful potential target; ●: Excluded targets; DEG: Database of essential genes; SS: Significant similarities; NSS: No significant similarities
