# Supplementary material for: Identification of Potential Drug Targets in Helicobacter pylori Using In Silico Subtractive Proteomics Approaches and Their Possible Inhibition through Drug Repurposing
Source: Pathogens. 2020 Sep 12;9(9):747. doi: 10.3390/pathogens9090747 (PMC7558524; doi:10.3390/pathogens9090747)
Supplement: Supplementary file 1 [file pathogens-09-00747-s001.zip › Table S5 Revised.xlsx]

## Sheet: Drugs (2)
Table S5. Characteristics of the potential ligands retrieved from drugbank
Target	Ligand	Drugbank Accession Number	E Value	Type	Groups	Uses			Classification
						Within clinics	Outside clinics	Anti-helicobacter	Kingdom	Class	Direct Parent
AroE	1,4-Dithiothreitol	DB04447	4.26917e-32	Small Molecule	Experimental	- It can be involved in clinical practice in oral cancer therapy [69] - It is used in the liquefication of sputum recovered from asthma patients [69]	It is used in sample buffers prior to sodium dodecyl sulfate polyacrylamide gel electrophoresis (SDS-PAGE) [69]	NA	Organic compounds	Organooxygen compounds	1,2-diols
	Nicotinamide adenine dinucleotide phosphate	DB03461	4.26917e-32	Small Molecule	Experimental	β-lactamase inhibition activity [75]	NA	NA	Organic compounds	(5'->5')-dinucleotides	(5'->5')-dinucleotides
AroE LacA/Rpi TrbB/VirB11_2	2'-Monophosphoadenosine-5'-Diphosphate	DB02363	3.52725E-30 1.84958e-31 1.87397e-28	Small Molecule	Experimental	NA	NA	NA	Not classified
AroQ	3-Dehydroquinic Acid	DB03868	8.98853e-115	Small Molecule	Experimental	NA	NA	NA	Organic compounds	Hydroxy acids and derivatives	Alpha hydroxy acids and derivatives
	N-(1,4-dihydro-5H-tetrazol-5-ylidene)-9-oxo-9H-xanthene-2-sulfonamide	DB04698	8.98853e-115	Small Molecule	Experimental	NA	NA	NA	Organic compounds	Benzopyrans	Xanthones
	2,3-Anhydro-quinic acid	DB02801	2.95813e-32	Small Molecule	Experimental	NA	NA	NA	Organic compounds	Hydroxy acids and derivatives	Alpha hydroxy acids and derivatives
	3-Hydroxyimino quinic acid	DB03739	6.14038e-29	Small Molecule	Experimental	NA	NA	NA	Organic compounds	Hydroxy acids and derivatives	Alpha hydroxy acids and derivatives
	2-Anhydro-3-fluoro-quinic acid	DB02786	2.95813e-32	Small Molecule	Experimental	NA	NA	NA	Organic compounds	Organooxygen compounds	Quinic acids and derivatives
	3-Dehydroshikimate	DB04347	2.95813e-32	Small Molecule	Experimental	NA	NA	NA	Organic compounds	Organooxygen compounds	Cyclohexenone
	1,3,4-Trihydroxy-5-(3-phenoxypropyl)-cyclohexane-1-carboxylic acid	DB04656	2.95813e-32	Small Molecule	Experimental	NA	NA	NA	Organic compounds	Organooxygen compounds	Quinic acids and derivatives
	(1s,4s,5s)-1,4,5-Trihydroxy-3-[3-(phenylthio)phenyl]cyclohex-2-ene-1-carboxylic acid	DB08485	2.95813e-32	Small Molecule	Experimental	NA	NA	NA	Organic compounds	Organooxygen compounds	Quinic acids and derivatives
CheY	S-Methyl Phosphocysteine	DB02461	3.98573e-38	Small Molecule	Experimental	NA	NA	NA	Organic compounds	Carboxylic acids and derivatives	L-cysteine-S-conjugates
	(S)-Aspartimide	DB03487	3.98573e-38	Small Molecule	Experimental	NA	NA	NA	Organic compounds	Carboxylic acids and derivatives	Alpha amino acids and derivatives
	Aspartate Beryllium Trifluoride	DB04156	3.98573e-38	Small Molecule	Experimental	NA	NA	NA	Organic compounds	Carboxylic acids and derivatives	L-alpha-amino acids
	Adenosine-5'-Rp-Alpha-Thio-Triphosphate	DB02355	9.50411e-14	Small Molecule	Experimental	NA	NA	NA	Not classified
	alpha,beta-Methyleneadenosine 5'-triphosphate	DB02596	9.50411e-14	Small Molecule	Experimental	NA	NA	NA	Organic compounds	Purine nucleotides	Purine ribonucleotides monophosphates
	2-Hydroxyestradiol	DB07706	9.50411e-14	Small Molecule	Experimental	NA	NA	NA	Organic compounds	Steroids and steroid derivatives	Estrogens and derivatives
	Guanosine-5'-Monophosphate	DB01972	1.81916e-09	Small Molecule	Experimental	β-lactamase inhibition activity [74]	Food addiitive [69] Flavour enhancer [69]	NA	Organic compounds	Purine nucleotides	Purine ribonucleotides monophosphates
	Phosphoaspartate	DB01857	2.3075e-09	Small Molecule	Experimental	NA	NA	NA	Organic compounds	Carboxylic acids and derivatives	Aspartic acid and derivatives
CmoA	S-Adenosyl-L-Homoselenocysteine	DB03423	5.97227e-48	Small Molecule	Experimental	NA	NA	NA	Organic compounds	5'-deoxyribonucleosides	5'-deoxyribonucleosides
DapB	3-Acetylpyridine Adenine Dinucleotide	DB03363	6.14853e-31	Small Molecule	Experimental	NA	NA	NA	Not classified
	Dipicolinic acid	DB04267	6.14853e-31	Small Molecule	Experimental	Antibacterial activity against Lactobacilli and Enterobacteria [66]	Used in pesticides; in addition to sterilising solutions to control microorganisms growth in food products [69]	NA	Organic compounds	Pyridines and derivatives	Pyridinecarboxylic acids
Ddl	3-Chloro-2,2-dimethyl-n-[4-(trifluoromethyl)phenyl]propanamide	DB07805	3.76063e-20	Small Molecule	Experimental	NA	NA	NA	Organic compounds	Benzene and substituted derivatives	Trifluoromethylbenzenes
DnaN	[(5R)-5-(2,3-dibromo-5-ethoxy-4-hydroxybenzyl)-4-oxo-2-thioxo-1,3-thiazolidin-3-yl]acetic acid	DB06998	1.56547e-17	Small Molecule	Experimental	NA	NA	NA	Organic compounds	Carboxylic acids and derivatives	Alpha amino acids and derivatives
HP0405	Selenocysteine	DB02345	5.3666e-18	Small Molecule	Experimental	NA	NA	NA	Organic compounds	Carboxylic acids and derivatives	L-alpha-amino acids
	S-Mercaptocysteine	DB02761	5.3666e-18	Small Molecule	Experimental	NA	NA	NA	Organic compounds	Carboxylic acids and derivatives	L-cysteine-S-conjugates
	S-Selanyl Cysteine	DB03049	5.3666e-18	Small Molecule	Experimental	NA	NA	NA	Organic compounds	Carboxylic acids and derivatives	L-cysteine-S-conjugates
	L-2-amino-3-butynoic acid	DB04217	5.3666e-18	Small Molecule	Experimental	NA	NA	NA	Organic compounds	Carboxylic acids and derivatives	L-alpha-amino acids
	3'-O-N-Octanoyl-a-D-Glucopyranosyl-B-D-Fructofuranoside	DB02346	1.27593e-15	Small Molecule	Experimental	NA	NA	NA	Organic compounds	Saccharolipids	Saccharolipids
IspA	Pyrophosphoric acid	DB04160	1.41774e-38	Small Molecule	Approved, Experimental	NA	A componet of a radiopharmaceutical intended for bone and cardiovascular abnormalities visulaization; and also in some products that prevent iron deficiency anemia	NA	Inorganic compounds	Non-metal oxoanionic compounds	Non-metal pyrophosphates
	Isopentyl Pyrophosphate	DB02508	1.41774e-38	Small Molecule	Experimental	NA	NA	NA	Organic compounds	Organic oxoanionic compounds	Organic pyrophosphates
	Dimethylallyl S-Thiolodiphosphate	DB02270	1.41774e-38	Small Molecule	Experimental	NA	NA	NA	Organic compounds	Organic phosphoric acids and derivatives	Organic phosphoric acids and derivatives
LpxA	D-tartaric acid	DB01694	0	Small Molecule	Experimental	Preservative with antibacterial activity [67]	Flavouring agent and in effervescent pharmaceutical products	NA	Organic compounds	Organic oxoanionic compounds	Sugar acids and derivatives
	2-Hydroxymethyl-6-octylsulfanyl-tetrahydro-pyran-3,4,5-triol	DB08558	0	Small Molecule	Experimental	NA	In detergents [69]	NA	Organic compounds	Organic oxoanionic compounds	Thioglycosides
	4-Chloro-N-(3-methoxypropyl)-N-[(3S)-1-(2-phenylethyl)piperidin-3-yl]benzamide	DB08344	2.03394e-06	Small Molecule	Experimental	NA	NA	NA	Organic compounds	Benzene and substituted derivatives	4-halobenzoic acids and derivatives
PanD	Malonic acid	DB02175	4.1982e-24	Small Molecule	Experimental	NA	Flavouring agent, as well as in detergents and veterinary products	NA	Organic compounds	Carboxylic acids and derivatives	Dicarboxylic acids and derivatives
	S-oxy-L-cysteine	DB03382	4.1982e-24	Small Molecule	Experimental	NA	NA	NA	Organic compounds	Carboxylic acids and derivatives	L-alpha-amino acids
RibC	Citric acid	DB04272	1.76801e-18	Small Molecule	Approved, Nutraceutical, Vet approved	Used as both active and additive in many pharmaceutical proucts	Food additive, flavouring and anticoagulant agent	Showed anti-helicobacter activity at aconcentrations 7% and 14% [78]	Organic compounds	Carboxylic acids and derivatives	Tricarboxylic acids and derivatives
	Flavin mononucleotide	DB03247	1.76801e-18	Small Molecule	Approved, Investigational	NA	Food additive [69]	NA	Organic compounds	Flavin nucleotides	Nucleosides, nucleotides, and analogues
	Lumichrome	DB04345	1.76801e-18	Small Molecule	Experimental	NA	NA	NA	Organic compounds	Pteridines and derivatives	Flavins
RplE	(S)-3-phenyllactic acid	DB02494	2.44608e-08	Small Molecule	Experimental	NA	NA	NA	Organic compounds	Phenylpropanoic acids	Phenylpropanoic acids
RpsF RpsJ	2-Methylthio-n6-isopentenyl-adenosine-5'-monophosphate	DB08185	0.00000000336737 8.02453e-36	Small Molecule	Experimental	NA	NA	NA	Organic compounds	Purine nucleotides	Purine ribonucleotides monophosphates
NA: Not available E value: The Expect value, which is a statistical parameter that indicates the number of hits you can see by chance when searching a database
